# Supplementary material for: PreAcrs: a machine learning framework for identifying anti-CRISPR proteins
Source: BMC Bioinformatics. 2022 Oct 25;23:444. doi: 10.1186/s12859-022-04986-3 (PMC9597991; doi:10.1186/s12859-022-04986-3)
Supplement: Supplementary file 1 — Additional file 1: Table S1. Performance of all single features. [file 12859_2022_4986_MOESM1_ESM.csv]

Table S1. Performance of all single features
This table describes the performance of 18 types of single features including the composition of k-spaced amino acid pairs (CKSAAP), amino acid composition (AAC), pseudo amino acid composition (PAAC), bidirectional long short-term memory (BiLSTM), soft sequence alignment (SSA), PSSM_AC, RPSSM and PSSM-composition et. All those features were classified into three categories: sequence features, evo…
Feature	Model	PRE	SN	SP	F-score	ACC	MCC	AUC
AAC	SVM	0.876±0.082	0.633±0.177	0.888±0.118	0.713±0.100	0.761±0.053	0.561±0.089	0.869±0.032
AAC	KNN	0.762±0.035	0.808±0.063	0.742±0.071	0.782±0.017	0.775±0.015	0.557±0.032	0.835±0.029
AAC	RF	0.713±0.043	0.575±0.111	0.767±0.065	0.631±0.070	0.671±0.042	0.352±0.082	0.753±0.046
AAC	MLP	0.785±0.042	0.675±0.150	0.808±0.086	0.715±0.079	0.741±0.047	0.499±0.088	0.826±0.040
AAC	LR	0.743±0.051	0.738±0.124	0.733±0.118	0.732±0.055	0.735±0.040	0.483±0.075	0.813±0.021
AAC	XGB	0.793±0.071	0.718±0.077	0.801±0.094	0.749±0.034	0.760±0.033	0.528±0.072	0.843±0.042
AAC	Light	0.800±0.069	0.670±0.076	0.820±0.086	0.723±0.023	0.745±0.016	0.503±0.043	0.839±0.034
AAC	CAT	0.785±0.052	0.745±0.063	0.791±0.069	0.762±0.039	0.768±0.038	0.540±0.077	0.864±0.039
AAC	Ens_vote	0.841±0.052	0.730±0.099	0.854±0.073	0.776±0.046	0.792±0.033	0.597±0.063	0.874±0.025
AAC	Sta_LR	0.840±0.052	0.733±0.085	0.852±0.074	0.778±0.032	0.792±0.023	0.596±0.046	0.880±0.019
AAC	Sta_GBC	0.804±0.062	0.682±0.125	0.830±0.070	0.732±0.075	0.756±0.056	0.525±0.112	0.849±0.040
CKSAAP	SVM	0.821±0.021	0.859±0.044	0.813±0.025	0.840±0.028	0.836±0.027	0.674±0.056	0.908±0.024
CKSAAP	KNN	0.922±0.042	0.748±0.028	0.934±0.040	0.825±0.017	0.841±0.016	0.696±0.036	0.841±0.017
CKSAAP	RF	0.854±0.050	0.823±0.032	0.854±0.068	0.837±0.022	0.839±0.028	0.680±0.054	0.917±0.018
CKSAAP	MLP	0.835±0.018	0.808±0.021	0.840±0.020	0.821±0.018	0.824±0.018	0.649±0.035	0.889±0.012
CKSAAP	LR	0.860±0.018	0.820±0.023	0.867±0.019	0.840±0.015	0.843±0.014	0.688±0.028	0.898±0.013
CKSAAP	XGB	0.847±0.046	0.830±0.038	0.847±0.057	0.837±0.028	0.839±0.031	0.679±0.062	0.918±0.021
CKSAAP	Light	0.831±0.045	0.840±0.032	0.825±0.062	0.834±0.024	0.833±0.029	0.667±0.057	0.918±0.021
CKSAAP	CAT	0.857±0.051	0.852±0.019	0.854±0.062	0.854±0.030	0.853±0.035	0.707±0.069	0.931±0.016
CKSAAP	Ens_vote	0.894±0.016	0.833±0.028	0.900±0.018	0.862±0.015	0.867±0.014	0.735±0.028	0.929±0.015
CKSAAP	Sta_LR	0.858±0.027	0.857±0.031	0.857±0.032	0.857±0.022	0.857±0.023	0.714±0.046	0.928±0.013
CKSAAP	Sta_GBC	0.839±0.029	0.854±0.021	0.835±0.033	0.846±0.023	0.845±0.025	0.690±0.050	0.916±0.016
DDE	SVM	0.970±0.027	0.495±0.138	0.980±0.020	0.642±0.110	0.738±0.058	0.548±0.083	0.904±0.027
DDE	KNN	0.775±0.026	0.838±0.061	0.757±0.033	0.804±0.036	0.797±0.033	0.598±0.067	0.893±0.028
DDE	RF	0.929±0.044	0.672±0.095	0.942±0.047	0.773±0.047	0.807±0.026	0.644±0.036	0.908±0.017
DDE	MLP	0.837±0.040	0.721±0.099	0.852±0.068	0.768±0.046	0.786±0.027	0.585±0.044	0.861±0.040
DDE	LR	0.858±0.043	0.699±0.067	0.878±0.049	0.766±0.031	0.789±0.018	0.591±0.032	0.866±0.036
DDE	XGB	0.919±0.022	0.665±0.068	0.942±0.018	0.770±0.049	0.803±0.034	0.632±0.059	0.902±0.026
DDE	Light	0.895±0.046	0.689±0.063	0.915±0.046	0.776±0.037	0.802±0.027	0.623±0.051	0.901±0.024
DDE	CAT	0.909±0.046	0.699±0.049	0.927±0.042	0.788±0.033	0.813±0.026	0.645±0.053	0.909±0.027
DDE	Ens_vote	0.922±0.035	0.706±0.070	0.937±0.037	0.797±0.037	0.822±0.024	0.664±0.039	0.913±0.026
DDE	Sta_LR	0.964±0.027	0.677±0.062	0.973±0.020	0.793±0.041	0.825±0.028	0.682±0.047	0.922±0.023
DDE	Sta_GBC	0.940±0.034	0.619±0.082	0.959±0.025	0.742±0.058	0.789±0.036	0.616±0.058	0.895±0.022
DPC	SVM	0.785±0.041	0.874±0.062	0.757±0.067	0.825±0.032	0.816±0.033	0.640±0.066	0.905±0.031
DPC	KNN	0.934±0.041	0.658±0.044	0.951±0.032	0.770±0.031	0.805±0.024	0.639±0.047	0.804±0.024
DPC	RF	0.794±0.031	0.869±0.025	0.774±0.039	0.830±0.027	0.822±0.029	0.646±0.058	0.915±0.019
DPC	MLP	0.837±0.024	0.779±0.049	0.847±0.032	0.806±0.024	0.813±0.020	0.629±0.039	0.880±0.024
DPC	LR	0.842±0.039	0.772±0.043	0.854±0.038	0.805±0.032	0.813±0.030	0.629±0.061	0.884±0.026
DPC	XGB	0.841±0.063	0.830±0.036	0.840±0.070	0.835±0.047	0.835±0.051	0.671±0.102	0.905±0.026
DPC	Light	0.830±0.044	0.813±0.047	0.832±0.049	0.821±0.039	0.823±0.039	0.647±0.078	0.897±0.028
DPC	CAT	0.836±0.048	0.828±0.014	0.835±0.056	0.831±0.027	0.831±0.031	0.664±0.063	0.919±0.023
DPC	Ens_vote	0.870±0.033	0.799±0.034	0.878±0.037	0.832±0.022	0.839±0.022	0.680±0.044	0.921±0.024
DPC	Sta_LR	0.848±0.049	0.830±0.032	0.847±0.060	0.838±0.030	0.839±0.033	0.679±0.067	0.925±0.020
DPC	Sta_GBC	0.861±0.029	0.798±0.027	0.869±0.035	0.828±0.013	0.834±0.013	0.670±0.028	0.907±0.018
PAAC	SVM	0.867±0.057	0.658±0.140	0.898±0.051	0.740±0.103	0.778±0.070	0.577±0.126	0.902±0.038
PAAC	KNN	0.711±0.030	0.934±0.031	0.616±0.063	0.807±0.017	0.775±0.025	0.583±0.046	0.858±0.039
PAAC	RF	0.780±0.033	0.733±0.078	0.794±0.034	0.754±0.053	0.763±0.045	0.529±0.087	0.834±0.036
PAAC	MLP	0.862±0.069	0.714±0.112	0.876±0.074	0.773±0.061	0.795±0.044	0.606±0.081	0.892±0.033
PAAC	LR	0.748±0.032	0.760±0.153	0.735±0.088	0.743±0.069	0.748±0.040	0.509±0.080	0.848±0.026
PAAC	XGB	0.841±0.048	0.748±0.120	0.854±0.053	0.785±0.069	0.801±0.049	0.612±0.091	0.891±0.038
PAAC	Light	0.848±0.048	0.760±0.105	0.859±0.055	0.796±0.059	0.810±0.044	0.628±0.083	0.898±0.035
PAAC	CAT	0.856±0.047	0.801±0.112	0.861±0.055	0.823±0.064	0.831±0.051	0.670±0.097	0.907±0.033
PAAC	Ens_vote	0.854±0.058	0.772±0.120	0.861±0.064	0.804±0.065	0.817±0.048	0.645±0.091	0.911±0.032
PAAC	Sta_LR	0.875±0.045	0.736±0.120	0.888±0.050	0.791±0.063	0.812±0.041	0.639±0.069	0.913±0.031
PAAC	Sta_GBC	0.873±0.031	0.707±0.104	0.896±0.034	0.776±0.064	0.801±0.044	0.617±0.076	0.902±0.031
DPC-PSSM	SVM	0.967±0.044	0.291±0.319	0.978±0.027	0.354±0.341	0.635±0.148	0.340±0.259	0.917±0.027
DPC-PSSM	KNN	0.720±0.032	0.908±0.031	0.643±0.072	0.802±0.013	0.775±0.023	0.574±0.030	0.864±0.027
DPC-PSSM	RF	0.898±0.044	0.595±0.115	0.932±0.031	0.710±0.082	0.763±0.055	0.562±0.096	0.899±0.020
DPC-PSSM	MLP	0.900±0.105	0.701±0.225	0.884±0.135	0.752±0.116	0.792±0.063	0.632±0.095	0.940±0.017
DPC-PSSM	LR	0.856±0.092	0.820±0.083	0.837±0.153	0.829±0.019	0.829±0.038	0.675±0.057	0.923±0.017
DPC-PSSM	XGB	0.893±0.100	0.621±0.184	0.888±0.153	0.705±0.066	0.755±0.023	0.563±0.034	0.893±0.036
DPC-PSSM	Light	0.882±0.063	0.609±0.121	0.908±0.074	0.710±0.059	0.758±0.032	0.552±0.056	0.901±0.018
DPC-PSSM	CAT	0.940±0.056	0.641±0.122	0.949±0.052	0.751±0.069	0.795±0.037	0.629±0.043	0.921±0.018
DPC-PSSM	Ens_vote	0.939±0.071	0.682±0.148	0.939±0.082	0.774±0.078	0.811±0.044	0.659±0.060	0.939±0.018
DPC-PSSM	Sta_LR	0.965±0.041	0.614±0.202	0.968±0.041	0.725±0.154	0.791±0.086	0.634±0.128	0.944±0.015
DPC-PSSM	Sta_GBC	0.905±0.055	0.432±0.223	0.968±0.010	0.551±0.251	0.700±0.108	0.458±0.200	0.875±0.031
PSSM-AC	SVM	0.762±0.384	0.180±0.192	0.990±0.014	0.261±0.240	0.585±0.090	0.249±0.188	0.912±0.015
PSSM-AC	KNN	0.821±0.042	0.828±0.046	0.818±0.048	0.824±0.033	0.823±0.033	0.647±0.068	0.823±0.033
PSSM-AC	RF	0.921±0.046	0.369±0.145	0.964±0.024	0.508±0.146	0.666±0.062	0.414±0.095	0.824±0.039
PSSM-AC	MLP	0.991±0.017	0.238±0.061	0.998±0.005	0.380±0.078	0.618±0.030	0.360±0.051	0.922±0.014
PSSM-AC	LR	0.952±0.035	0.507±0.184	0.971±0.025	0.640±0.157	0.739±0.083	0.543±0.130	0.926±0.009
PSSM-AC	XGB	0.936±0.042	0.352±0.108	0.976±0.020	0.502±0.117	0.664±0.051	0.418±0.088	0.870±0.030
PSSM-AC	Light	1.000±0.000	0.272±0.064	1.000±0.000	0.424±0.083	0.636±0.033	0.395±0.057	0.874±0.038
PSSM-AC	CAT	0.957±0.032	0.424±0.140	0.976±0.026	0.572±0.121	0.700±0.057	0.483±0.080	0.903±0.013
PSSM-AC	Ens_vote	0.989±0.014	0.335±0.095	0.995±0.006	0.492±0.109	0.665±0.045	0.438±0.071	0.936±0.012
PSSM-AC	Sta_LR	0.986±0.017	0.306±0.071	0.995±0.006	0.462±0.086	0.651±0.036	0.414±0.057	0.935±0.008
PSSM-AC	Sta_GBC	0.986±0.018	0.279±0.117	0.995±0.006	0.422±0.140	0.637±0.057	0.388±0.095	0.852±0.112
PSSM-COM	SVM	0.914±0.025	0.757±0.091	0.927±0.030	0.825±0.050	0.842±0.036	0.698±0.063	0.921±0.017
PSSM-COM	KNN	0.804±0.050	0.898±0.052	0.774±0.071	0.846±0.021	0.836±0.025	0.682±0.049	0.905±0.054
PSSM-COM	RF	0.886±0.035	0.740±0.099	0.901±0.044	0.801±0.049	0.820±0.033	0.655±0.058	0.909±0.013
PSSM-COM	MLP	0.854±0.076	0.844±0.099	0.837±0.101	0.840±0.024	0.841±0.015	0.695±0.021	0.929±0.006
PSSM-COM	LR	0.856±0.045	0.837±0.085	0.852±0.066	0.842±0.027	0.845±0.016	0.697±0.030	0.924±0.009
PSSM-COM	XGB	0.870±0.040	0.759±0.140	0.879±0.058	0.800±0.075	0.819±0.046	0.653±0.073	0.914±0.014
PSSM-COM	Light	0.883±0.034	0.754±0.147	0.893±0.049	0.803±0.079	0.824±0.051	0.665±0.083	0.928±0.009
PSSM-COM	CAT	0.889±0.034	0.793±0.093	0.896±0.043	0.833±0.040	0.845±0.027	0.699±0.044	0.935±0.009
PSSM-COM	Ens_vote	0.892±0.046	0.815±0.090	0.893±0.057	0.846±0.031	0.854±0.018	0.718±0.027	0.943±0.002
PSSM-COM	Sta_LR	0.908±0.045	0.825±0.076	0.910±0.051	0.860±0.028	0.868±0.018	0.744±0.029	0.946±0.003
PSSM-COM	Sta_GBC	0.896±0.029	0.733±0.138	0.910±0.039	0.797±0.074	0.822±0.051	0.662±0.087	0.924±0.012
RPSSM	SVM	0.910±0.067	0.713±0.229	0.910±0.075	0.765±0.171	0.812±0.089	0.654±0.131	0.924±0.028
RPSSM	KNN	0.738±0.020	0.925±0.024	0.670±0.035	0.820±0.014	0.797±0.016	0.616±0.031	0.897±0.010
RPSSM	RF	0.917±0.040	0.709±0.137	0.935±0.039	0.792±0.092	0.822±0.066	0.665±0.113	0.924±0.032
RPSSM	MLP	0.895±0.039	0.879±0.031	0.893±0.048	0.885±0.008	0.886±0.011	0.774±0.022	0.955±0.008
RPSSM	LR	0.815±0.066	0.876±0.069	0.789±0.105	0.840±0.027	0.833±0.033	0.676±0.057	0.925±0.015
RPSSM	XGB	0.892±0.017	0.777±0.078	0.905±0.021	0.828±0.045	0.841±0.034	0.690±0.058	0.936±0.019
RPSSM	Light	0.907±0.013	0.767±0.092	0.920±0.020	0.828±0.053	0.843±0.039	0.698±0.066	0.939±0.016
RPSSM	CAT	0.926±0.014	0.765±0.066	0.939±0.011	0.836±0.042	0.852±0.034	0.716±0.061	0.944±0.017
RPSSM	Ens_vote	0.912±0.020	0.847±0.044	0.917±0.026	0.877±0.019	0.882±0.015	0.768±0.029	0.954±0.009
RPSSM	Sta_LR	0.913±0.023	0.854±0.053	0.917±0.027	0.881±0.029	0.886±0.024	0.775±0.046	0.955±0.009
RPSSM	Sta_GBC	0.904±0.012	0.820±0.039	0.913±0.014	0.860±0.019	0.866±0.015	0.737±0.029	0.944±0.012
SMO-PSSM	SVM	0.400±0.490	0.080±0.117	1.000±0.000	0.128±0.181	0.540±0.057	0.129±0.170	0.854±0.027
SMO-PSSM	KNN	0.731±0.057	0.867±0.067	0.667±0.125	0.789±0.017	0.767±0.034	0.554±0.045	0.860±0.017
SMO-PSSM	RF	0.915±0.086	0.397±0.266	0.932±0.076	0.484±0.262	0.665±0.098	0.398±0.149	0.849±0.020
SMO-PSSM	MLP	0.776±0.071	0.752±0.119	0.762±0.129	0.752±0.047	0.757±0.031	0.528±0.050	0.870±0.024
SMO-PSSM	LR	0.862±0.115	0.591±0.228	0.861±0.116	0.654±0.158	0.727±0.063	0.498±0.080	0.875±0.019
SMO-PSSM	XGB	0.898±0.068	0.499±0.246	0.922±0.072	0.592±0.216	0.711±0.092	0.477±0.136	0.871±0.024
SMO-PSSM	Light	0.893±0.091	0.478±0.254	0.907±0.111	0.564±0.213	0.693±0.082	0.449±0.118	0.867±0.024
SMO-PSSM	CAT	0.928±0.078	0.487±0.235	0.941±0.068	0.591±0.222	0.715±0.095	0.491±0.144	0.889±0.020
SMO-PSSM	Ens_vote	0.916±0.088	0.502±0.247	0.924±0.089	0.595±0.216	0.714±0.091	0.487±0.132	0.901±0.014
SMO-PSSM	Sta_LR	0.944±0.066	0.541±0.205	0.954±0.059	0.654±0.184	0.748±0.084	0.552±0.128	0.902±0.012
SMO-PSSM	Sta_GBC	0.951±0.060	0.369±0.153	0.976±0.031	0.507±0.190	0.672±0.071	0.428±0.129	0.847±0.035
BiLSTM	SVM	0.980±0.041	0.277±0.300	0.983±0.034	0.345±0.332	0.630±0.136	0.337±0.242	0.919±0.011
BiLSTM	KNN	0.811±0.014	0.896±0.027	0.791±0.015	0.851±0.020	0.843±0.020	0.691±0.041	0.920±0.018
BiLSTM	RF	0.925±0.044	0.619±0.067	0.949±0.030	0.740±0.053	0.784±0.040	0.603±0.075	0.898±0.019
BiLSTM	MLP	0.975±0.017	0.556±0.102	0.985±0.009	0.702±0.087	0.771±0.051	0.600±0.077	0.930±0.012
BiLSTM	LR	0.941±0.020	0.731±0.050	0.954±0.018	0.822±0.030	0.842±0.023	0.703±0.040	0.937±0.005
BiLSTM	XGB	0.889±0.064	0.719±0.154	0.896±0.065	0.778±0.095	0.807±0.053	0.637±0.071	0.915±0.012
BiLSTM	Light	0.923±0.051	0.634±0.170	0.942±0.047	0.734±0.141	0.788±0.078	0.611±0.122	0.921±0.019
BiLSTM	CAT	0.936±0.043	0.692±0.132	0.947±0.039	0.785±0.086	0.819±0.053	0.667±0.078	0.930±0.011
BiLSTM	Ens_vote	0.949±0.030	0.683±0.140	0.961±0.026	0.784±0.104	0.822±0.066	0.674±0.104	0.937±0.009
BiLSTM	Sta_LR	0.963±0.024	0.607±0.057	0.976±0.019	0.743±0.039	0.791±0.024	0.628±0.035	0.939±0.009
BiLSTM	Sta_GBC	0.958±0.055	0.289±0.242	0.985±0.019	0.389±0.280	0.637±0.116	0.360±0.204	0.842±0.088
LM	SVM	1.000±0.000	0.235±0.126	1.000±0.000	0.366±0.147	0.618±0.063	0.358±0.105	0.884±0.028
LM	KNN	0.777±0.036	0.932±0.018	0.730±0.054	0.847±0.022	0.831±0.027	0.677±0.050	0.901±0.023
LM	RF	0.920±0.053	0.344±0.138	0.963±0.039	0.484±0.120	0.654±0.052	0.396±0.076	0.872±0.022
LM	MLP	0.967±0.021	0.354±0.127	0.985±0.012	0.503±0.141	0.670±0.058	0.436±0.091	0.912±0.013
LM	LR	0.946±0.019	0.376±0.131	0.976±0.019	0.524±0.117	0.676±0.056	0.441±0.082	0.919±0.008
LM	XGB	0.951±0.038	0.429±0.129	0.973±0.030	0.579±0.105	0.701±0.051	0.483±0.075	0.901±0.014
LM	Light	0.951±0.034	0.313±0.146	0.978±0.026	0.451±0.137	0.646±0.060	0.392±0.084	0.899±0.008
LM	CAT	0.956±0.033	0.368±0.137	0.978±0.026	0.516±0.118	0.673±0.055	0.440±0.077	0.909±0.011
LM	Ens_vote	0.974±0.036	0.376±0.109	0.985±0.024	0.532±0.094	0.681±0.043	0.459±0.057	0.932±0.010
LM	Sta_LR	0.988±0.024	0.300±0.141	0.993±0.015	0.443±0.141	0.647±0.063	0.406±0.093	0.932±0.007
LM	Sta_GBC	0.954±0.050	0.262±0.100	0.985±0.014	0.401±0.115	0.624±0.046	0.357±0.076	0.886±0.031
SSA	SVM	0.903±0.039	0.740±0.094	0.915±0.043	0.808±0.050	0.828±0.030	0.671±0.043	0.920±0.009
SSA	KNN	0.699±0.036	0.937±0.043	0.592±0.070	0.799±0.028	0.765±0.037	0.566±0.071	0.864±0.026
SSA	RF	0.844±0.048	0.677±0.059	0.871±0.048	0.749±0.035	0.774±0.026	0.562±0.053	0.873±0.014
SSA	MLP	0.880±0.042	0.704±0.171	0.896±0.063	0.766±0.114	0.800±0.065	0.622±0.101	0.907±0.016
SSA	LR	0.817±0.036	0.811±0.113	0.813±0.062	0.808±0.053	0.812±0.037	0.633±0.072	0.903±0.014
SSA	XGB	0.858±0.018	0.731±0.112	0.879±0.028	0.784±0.064	0.805±0.046	0.620±0.083	0.902±0.012
SSA	Light	0.908±0.038	0.624±0.123	0.934±0.034	0.732±0.083	0.779±0.054	0.591±0.089	0.906±0.009
SSA	CAT	0.882±0.021	0.745±0.119	0.898±0.033	0.802±0.063	0.822±0.045	0.657±0.080	0.913±0.014
SSA	Ens_vote	0.885±0.028	0.784±0.103	0.896±0.038	0.827±0.055	0.840±0.040	0.689±0.071	0.925±0.008
SSA	Sta_LR	0.900±0.030	0.743±0.123	0.915±0.039	0.807±0.077	0.829±0.053	0.673±0.091	0.927±0.008
SSA	Sta_GBC	0.907±0.045	0.655±0.112	0.927±0.040	0.753±0.066	0.791±0.041	0.611±0.062	0.900±0.017
BERT	SVM	0.891±0.038	0.745±0.152	0.900±0.058	0.799±0.081	0.823±0.052	0.666±0.085	0.928±0.021
BERT	KNN	0.756±0.027	0.951±0.022	0.692±0.045	0.842±0.019	0.822±0.024	0.667±0.042	0.913±0.017
BERT	RF	0.861±0.042	0.747±0.057	0.876±0.049	0.798±0.034	0.812±0.029	0.631±0.055	0.906±0.023
BERT	MLP	0.865±0.062	0.810±0.134	0.859±0.078	0.825±0.065	0.835±0.039	0.684±0.060	0.925±0.008
BERT	LR	0.862±0.037	0.859±0.073	0.857±0.051	0.857±0.023	0.858±0.015	0.721±0.028	0.926±0.007
BERT	XGB	0.824±0.035	0.837±0.021	0.818±0.047	0.830±0.011	0.828±0.016	0.657±0.029	0.911±0.019
BERT	Light	0.838±0.027	0.823±0.047	0.840±0.037	0.829±0.022	0.831±0.018	0.665±0.037	0.913±0.012
BERT	CAT	0.853±0.030	0.818±0.030	0.857±0.039	0.834±0.009	0.837±0.010	0.677±0.022	0.924±0.012
BERT	Ens_vote	0.855±0.030	0.869±0.041	0.849±0.041	0.860±0.009	0.859±0.007	0.721±0.012	0.933±0.010
BERT	Sta_LR	0.868±0.024	0.835±0.050	0.871±0.033	0.850±0.025	0.853±0.021	0.708±0.039	0.935±0.013
BERT	Sta_GBC	0.865±0.026	0.781±0.051	0.876±0.033	0.820±0.026	0.829±0.021	0.662±0.040	0.922±0.014
UniRep	SVM	0.907±0.106	0.449±0.377	0.898±0.128	0.473±0.353	0.674±0.135	0.401±0.239	0.889±0.015
UniRep	KNN	0.723±0.023	0.891±0.034	0.658±0.038	0.798±0.022	0.774±0.024	0.565±0.048	0.870±0.025
UniRep	RF	0.800±0.065	0.495±0.189	0.886±0.046	0.593±0.173	0.691±0.081	0.411±0.150	0.840±0.030
UniRep	MLP	0.792±0.066	0.815±0.159	0.762±0.131	0.787±0.056	0.789±0.026	0.603±0.044	0.894±0.016
UniRep	LR	0.807±0.056	0.790±0.180	0.791±0.102	0.780±0.086	0.791±0.042	0.604±0.070	0.892±0.017
UniRep	XGB	0.804±0.057	0.650±0.256	0.818±0.103	0.677±0.173	0.734±0.079	0.499±0.126	0.878±0.030
UniRep	Light	0.829±0.056	0.658±0.224	0.844±0.085	0.702±0.138	0.751±0.070	0.532±0.108	0.882±0.021
UniRep	CAT	0.821±0.089	0.742±0.169	0.808±0.120	0.757±0.076	0.775±0.035	0.575±0.052	0.892±0.017
UniRep	Ens_vote	0.844±0.074	0.754±0.178	0.837±0.097	0.774±0.098	0.796±0.050	0.614±0.071	0.902±0.020
UniRep	Sta_LR	0.872±0.070	0.669±0.212	0.878±0.097	0.726±0.141	0.774±0.067	0.582±0.097	0.905±0.020
UniRep	Sta_GBC	0.847±0.067	0.631±0.214	0.866±0.087	0.694±0.127	0.749±0.066	0.533±0.106	0.862±0.018
W2V	SVM	0.871±0.088	0.619±0.151	0.884±0.105	0.703±0.082	0.751±0.035	0.539±0.044	0.870±0.026
W2V	KNN	0.702±0.055	0.835±0.043	0.641±0.082	0.762±0.046	0.738±0.055	0.486±0.106	0.803±0.056
W2V	RF	0.774±0.046	0.748±0.017	0.779±0.053	0.760±0.030	0.763±0.033	0.528±0.067	0.834±0.034
W2V	MLP	0.800±0.082	0.753±0.207	0.782±0.125	0.746±0.122	0.767±0.063	0.560±0.093	0.854±0.021
W2V	LR	0.771±0.073	0.741±0.200	0.750±0.121	0.727±0.112	0.745±0.047	0.515±0.062	0.827±0.014
W2V	XGB	0.791±0.045	0.724±0.076	0.801±0.065	0.751±0.027	0.762±0.015	0.532±0.030	0.853±0.023
W2V	Light	0.803±0.055	0.724±0.080	0.813±0.068	0.755±0.029	0.768±0.016	0.545±0.034	0.859±0.027
W2V	CAT	0.773±0.042	0.816±0.039	0.758±0.061	0.793±0.024	0.786±0.027	0.576±0.053	0.863±0.027
W2V	Ens_vote	0.832±0.079	0.763±0.098	0.831±0.098	0.787±0.044	0.796±0.035	0.605±0.066	0.884±0.025
W2V	Sta_LR	0.834±0.077	0.716±0.071	0.845±0.099	0.765±0.036	0.780±0.036	0.573±0.073	0.887±0.023
W2V	Sta_GBC	0.825±0.074	0.658±0.123	0.843±0.088	0.718±0.068	0.750±0.030	0.521±0.038	0.855±0.018
esm	SVM	0.992±0.016	0.384±0.256	0.993±0.014	0.511±0.211	0.688±0.121	0.478±0.192	0.971±0.012
esm	KNN	0.838±0.024	0.956±0.033	0.813±0.036	0.892±0.015	0.885±0.015	0.779±0.029	0.945±0.021
esm	RF	0.937±0.020	0.837±0.071	0.944±0.018	0.883±0.046	0.891±0.038	0.787±0.069	0.964±0.011
esm	MLP	0.955±0.031	0.881±0.045	0.956±0.031	0.915±0.017	0.919±0.014	0.842±0.025	0.973±0.009
esm	LR	0.915±0.035	0.917±0.042	0.913±0.039	0.915±0.021	0.915±0.021	0.832±0.042	0.971±0.007
esm	XGB	0.924±0.015	0.845±0.093	0.930±0.019	0.880±0.049	0.887±0.041	0.781±0.075	0.962±0.014
esm	Light	0.945±0.028	0.842±0.104	0.949±0.030	0.886±0.058	0.896±0.047	0.801±0.082	0.967±0.010
esm	CAT	0.934±0.021	0.888±0.063	0.937±0.022	0.909±0.033	0.913±0.030	0.828±0.058	0.971±0.009
esm	Ens_vote	0.945±0.031	0.891±0.044	0.946±0.031	0.916±0.020	0.919±0.018	0.841±0.036	0.977±0.004
esm	Sta_LR	0.981±0.017	0.855±0.050	0.983±0.016	0.912±0.025	0.919±0.021	0.846±0.036	0.978±0.004
esm	Sta_GBC	0.976±0.025	0.603±0.204	0.981±0.022	0.720±0.175	0.791±0.094	0.635±0.145	0.958±0.011
ProtT	SVM	0.981±0.020	0.847±0.022	0.983±0.018	0.909±0.018	0.915±0.016	0.838±0.032	0.975±0.007
ProtT	KNN	0.861±0.060	0.951±0.017	0.840±0.085	0.902±0.033	0.896±0.040	0.799±0.070	0.944±0.032
ProtT	RF	0.927±0.039	0.867±0.039	0.930±0.043	0.895±0.026	0.898±0.025	0.799±0.049	0.964±0.014
ProtT	MLP	0.904±0.054	0.910±0.038	0.898±0.065	0.905±0.012	0.904±0.016	0.813±0.031	0.971±0.008
ProtT	LR	0.912±0.051	0.918±0.014	0.908±0.056	0.914±0.020	0.913±0.023	0.827±0.046	0.973±0.006
ProtT	XGB	0.919±0.041	0.871±0.019	0.922±0.041	0.894±0.026	0.897±0.027	0.795±0.054	0.962±0.016
ProtT	Light	0.926±0.024	0.833±0.033	0.932±0.025	0.876±0.010	0.882±0.008	0.770±0.016	0.964±0.010
ProtT	CAT	0.916±0.040	0.901±0.021	0.915±0.045	0.907±0.013	0.908±0.015	0.817±0.031	0.971±0.008
ProtT	Ens_vote	0.922±0.038	0.901±0.014	0.922±0.041	0.911±0.013	0.911±0.015	0.824±0.031	0.975±0.006
ProtT	Sta_LR	0.938±0.032	0.896±0.021	0.939±0.033	0.916±0.012	0.917±0.013	0.837±0.026	0.977±0.006
ProtT	Sta_GBC	0.957±0.021	0.850±0.023	0.961±0.019	0.900±0.013	0.905±0.012	0.816±0.023	0.971±0.005
