# Supplementary material for: PreAcrs: a machine learning framework for identifying anti-CRISPR proteins
Source: BMC Bioinformatics. 2022 Oct 25;23:444. doi: 10.1186/s12859-022-04986-3 (PMC9597991; doi:10.1186/s12859-022-04986-3)
Supplement: Supplementary file 2 — Additional file 1: Table S2. Performance of ensemble features. [file 12859_2022_4986_MOESM2_ESM.csv]

Table S2. Performance of ensemble features
This table describes the performance of 31 ensemble features
Feature	Model	PRE	SN	SP	F-score	ACC	MCC	AUC
AAC	SVM	0.874±0.077	0.638±0.175	0.886±0.116	0.716±0.096	0.762±0.050	0.562±0.080	0.869±0.032
AAC	KNN	0.762±0.035	0.808±0.063	0.742±0.071	0.782±0.017	0.775±0.015	0.557±0.032	0.835±0.029
AAC	RF	0.669±0.041	0.621±0.091	0.689±0.082	0.640±0.054	0.655±0.040	0.314±0.078	0.730±0.035
AAC	MLP	0.790±0.071	0.704±0.128	0.794±0.116	0.732±0.054	0.749±0.033	0.514±0.059	0.830±0.041
AAC	LR	0.743±0.051	0.738±0.124	0.733±0.118	0.732±0.055	0.735±0.040	0.483±0.075	0.813±0.021
AAC	XGB	0.793±0.071	0.718±0.077	0.801±0.094	0.749±0.034	0.760±0.033	0.528±0.072	0.843±0.042
AAC	Light	0.800±0.069	0.670±0.076	0.820±0.086	0.723±0.023	0.745±0.016	0.503±0.043	0.839±0.034
AAC	CAT	0.785±0.052	0.745±0.063	0.791±0.069	0.762±0.039	0.768±0.038	0.540±0.077	0.864±0.039
AAC	Ens_vote	0.826±0.058	0.745±0.085	0.835±0.083	0.779±0.043	0.790±0.036	0.589±0.072	0.875±0.023
AAC	Sta_LR	0.837±0.048	0.745±0.080	0.849±0.066	0.785±0.038	0.797±0.030	0.603±0.060	0.878±0.022
AAC	Sta_GBC	0.818±0.064	0.701±0.096	0.837±0.078	0.750±0.058	0.769±0.046	0.550±0.092	0.862±0.040
PAAC	SVM	0.869±0.054	0.658±0.140	0.900±0.047	0.741±0.103	0.779±0.069	0.580±0.124	0.902±0.038
PAAC	KNN	0.711±0.030	0.934±0.031	0.616±0.063	0.807±0.017	0.775±0.025	0.583±0.046	0.858±0.039
PAAC	RF	0.808±0.058	0.758±0.122	0.811±0.093	0.774±0.068	0.784±0.050	0.578±0.090	0.857±0.033
PAAC	MLP	0.893±0.067	0.614±0.143	0.917±0.061	0.714±0.098	0.766±0.058	0.566±0.094	0.886±0.035
PAAC	LR	0.748±0.032	0.760±0.153	0.735±0.088	0.743±0.069	0.748±0.040	0.509±0.080	0.848±0.026
PAAC	XGB	0.841±0.048	0.748±0.120	0.854±0.053	0.785±0.069	0.801±0.049	0.612±0.091	0.891±0.038
PAAC	Light	0.848±0.048	0.760±0.105	0.859±0.055	0.796±0.059	0.810±0.044	0.628±0.083	0.898±0.035
PAAC	CAT	0.856±0.047	0.801±0.112	0.861±0.055	0.823±0.064	0.831±0.051	0.670±0.097	0.907±0.033
PAAC	Ens_vote	0.871±0.043	0.770±0.122	0.881±0.053	0.810±0.065	0.825±0.046	0.662±0.082	0.914±0.031
PAAC	Sta_LR	0.866±0.046	0.745±0.131	0.881±0.051	0.794±0.076	0.813±0.056	0.640±0.102	0.913±0.033
PAAC	Sta_GBC	0.875±0.035	0.719±0.081	0.896±0.035	0.786±0.050	0.807±0.037	0.627±0.068	0.895±0.031
PSSM_AC	SVM	0.776±0.389	0.226±0.186	0.990±0.014	0.327±0.240	0.608±0.087	0.298±0.190	0.912±0.015
PSSM_AC	KNN	0.821±0.042	0.828±0.046	0.818±0.048	0.824±0.033	0.823±0.033	0.647±0.068	0.823±0.033
PSSM_AC	RF	0.881±0.058	0.359±0.092	0.954±0.019	0.505±0.102	0.657±0.049	0.387±0.094	0.807±0.047
PSSM_AC	MLP	1.000±0.000	0.231±0.087	1.000±0.000	0.367±0.110	0.615±0.045	0.357±0.076	0.922±0.021
PSSM_AC	LR	0.952±0.035	0.507±0.184	0.971±0.025	0.640±0.157	0.739±0.083	0.543±0.130	0.926±0.009
PSSM_AC	XGB	0.936±0.042	0.352±0.108	0.976±0.020	0.502±0.117	0.664±0.051	0.418±0.088	0.870±0.030
PSSM_AC	Light	1.000±0.000	0.272±0.064	1.000±0.000	0.424±0.083	0.636±0.033	0.395±0.057	0.874±0.038
PSSM_AC	CAT	0.957±0.032	0.424±0.140	0.976±0.026	0.572±0.121	0.700±0.057	0.483±0.080	0.903±0.013
PSSM_AC	Ens_vote	0.988±0.014	0.328±0.090	0.995±0.006	0.485±0.106	0.661±0.043	0.432±0.069	0.936±0.011
PSSM_AC	Sta_LR	0.981±0.016	0.338±0.081	0.993±0.006	0.496±0.097	0.665±0.040	0.436±0.064	0.938±0.008
PSSM_AC	Sta_GBC	0.977±0.023	0.347±0.141	0.990±0.009	0.496±0.147	0.669±0.068	0.438±0.107	0.889±0.048
RPSSM	SVM	0.914±0.062	0.713±0.229	0.915±0.068	0.767±0.172	0.814±0.090	0.659±0.133	0.924±0.028
RPSSM	KNN	0.738±0.020	0.925±0.024	0.670±0.035	0.820±0.014	0.797±0.016	0.616±0.031	0.897±0.010
RPSSM	RF	0.922±0.015	0.694±0.102	0.939±0.020	0.787±0.063	0.817±0.042	0.657±0.064	0.923±0.022
RPSSM	MLP	0.870±0.034	0.898±0.016	0.864±0.040	0.883±0.017	0.881±0.019	0.763±0.038	0.948±0.010
RPSSM	LR	0.815±0.066	0.876±0.069	0.789±0.105	0.840±0.027	0.833±0.033	0.676±0.057	0.925±0.015
RPSSM	XGB	0.892±0.017	0.777±0.078	0.905±0.021	0.828±0.045	0.841±0.034	0.690±0.058	0.936±0.019
RPSSM	Light	0.907±0.013	0.767±0.092	0.920±0.020	0.828±0.053	0.843±0.039	0.698±0.066	0.939±0.016
RPSSM	CAT	0.926±0.014	0.765±0.066	0.939±0.011	0.836±0.042	0.852±0.034	0.716±0.061	0.944±0.017
RPSSM	Ens_vote	0.913±0.026	0.849±0.047	0.917±0.032	0.879±0.021	0.883±0.017	0.771±0.032	0.954±0.008
RPSSM	Sta_LR	0.921±0.020	0.844±0.052	0.927±0.019	0.880±0.031	0.886±0.026	0.775±0.049	0.955±0.013
RPSSM	Sta_GBC	0.892±0.035	0.820±0.025	0.898±0.039	0.854±0.010	0.859±0.012	0.722±0.026	0.938±0.007
SSA	SVM	0.903±0.038	0.740±0.099	0.915±0.043	0.807±0.054	0.828±0.033	0.671±0.047	0.920±0.009
SSA	KNN	0.699±0.036	0.937±0.043	0.592±0.070	0.799±0.028	0.765±0.037	0.566±0.071	0.864±0.026
SSA	RF	0.840±0.016	0.663±0.068	0.874±0.018	0.739±0.043	0.768±0.029	0.550±0.052	0.871±0.020
SSA	MLP	0.881±0.046	0.772±0.146	0.886±0.070	0.811±0.073	0.829±0.046	0.675±0.075	0.912±0.013
SSA	LR	0.817±0.036	0.811±0.113	0.813±0.062	0.808±0.053	0.812±0.037	0.633±0.072	0.903±0.014
SSA	XGB	0.858±0.018	0.731±0.112	0.879±0.028	0.784±0.064	0.805±0.046	0.620±0.083	0.902±0.012
SSA	Light	0.908±0.038	0.624±0.123	0.934±0.034	0.732±0.083	0.779±0.054	0.591±0.089	0.906±0.009
SSA	CAT	0.882±0.021	0.745±0.119	0.898±0.033	0.802±0.063	0.822±0.045	0.657±0.080	0.913±0.014
SSA	Ens_vote	0.887±0.026	0.787±0.119	0.898±0.034	0.828±0.069	0.842±0.051	0.695±0.092	0.925±0.007
SSA	Sta_LR	0.903±0.033	0.738±0.118	0.917±0.045	0.806±0.069	0.828±0.048	0.672±0.083	0.926±0.009
SSA	Sta_GBC	0.882±0.080	0.597±0.112	0.915±0.060	0.705±0.083	0.756±0.060	0.545±0.115	0.873±0.046
AAC&PAAC	SVM	0.892±0.049	0.702±0.146	0.912±0.055	0.776±0.102	0.807±0.066	0.635±0.115	0.917±0.025
AAC&PAAC	KNN	0.771±0.015	0.869±0.028	0.740±0.031	0.816±0.009	0.805±0.009	0.615±0.017	0.893±0.018
AAC&PAAC	RF	0.814±0.070	0.721±0.103	0.825±0.094	0.758±0.060	0.773±0.048	0.557±0.094	0.860±0.044
AAC&PAAC	MLP	0.890±0.070	0.665±0.151	0.903±0.079	0.745±0.090	0.784±0.049	0.598±0.073	0.878±0.039
AAC&PAAC	LR	0.783±0.048	0.738±0.110	0.789±0.086	0.754±0.057	0.763±0.041	0.535±0.078	0.855±0.023
AAC&PAAC	XGB	0.856±0.060	0.753±0.113	0.871±0.060	0.796±0.075	0.812±0.059	0.633±0.114	0.897±0.043
AAC&PAAC	Light	0.876±0.051	0.750±0.110	0.891±0.056	0.803±0.070	0.820±0.053	0.652±0.098	0.899±0.035
AAC&PAAC	CAT	0.844±0.049	0.784±0.092	0.854±0.050	0.811±0.061	0.819±0.051	0.643±0.101	0.907±0.036
AAC&PAAC	Ens_vote	0.874±0.042	0.779±0.126	0.886±0.050	0.818±0.079	0.833±0.058	0.675±0.106	0.917±0.031
AAC&PAAC	Sta_LR	0.888±0.048	0.757±0.111	0.903±0.047	0.813±0.071	0.830±0.055	0.672±0.101	0.917±0.029
AAC&PAAC	Sta_GBC	0.891±0.054	0.724±0.118	0.910±0.056	0.793±0.084	0.817±0.061	0.649±0.111	0.908±0.032
AAC&PSSM_AC	SVM	0.936±0.077	0.519±0.210	0.942±0.093	0.635±0.136	0.731±0.068	0.531±0.097	0.925±0.016
AAC&PSSM_AC	KNN	0.787±0.023	0.891±0.040	0.757±0.035	0.835±0.020	0.824±0.020	0.656±0.041	0.910±0.009
AAC&PSSM_AC	RF	0.764±0.037	0.592±0.064	0.811±0.063	0.663±0.028	0.701±0.012	0.416±0.024	0.803±0.038
AAC&PSSM_AC	MLP	0.919±0.041	0.585±0.124	0.942±0.046	0.704±0.081	0.763±0.044	0.570±0.061	0.897±0.019
AAC&PSSM_AC	LR	0.941±0.027	0.635±0.178	0.956±0.030	0.741±0.132	0.796±0.078	0.631±0.121	0.923±0.017
AAC&PSSM_AC	XGB	0.900±0.053	0.650±0.080	0.922±0.050	0.750±0.046	0.786±0.029	0.600±0.052	0.900±0.030
AAC&PSSM_AC	Light	0.939±0.046	0.473±0.047	0.966±0.028	0.626±0.034	0.720±0.013	0.507±0.023	0.888±0.024
AAC&PSSM_AC	CAT	0.913±0.070	0.658±0.121	0.925±0.081	0.754±0.067	0.791±0.041	0.615±0.070	0.917±0.028
AAC&PSSM_AC	Ens_vote	0.963±0.048	0.662±0.088	0.968±0.046	0.779±0.044	0.816±0.026	0.668±0.037	0.940±0.013
AAC&PSSM_AC	Sta_LR	0.969±0.035	0.621±0.096	0.976±0.032	0.751±0.054	0.799±0.033	0.643±0.047	0.939±0.017
AAC&PSSM_AC	Sta_GBC	0.965±0.038	0.468±0.074	0.980±0.023	0.626±0.067	0.725±0.032	0.524±0.049	0.914±0.022
AAC&RPSSM	SVM	0.928±0.060	0.727±0.201	0.927±0.068	0.791±0.131	0.827±0.074	0.686±0.109	0.937±0.031
AAC&RPSSM	KNN	0.822±0.036	0.898±0.048	0.803±0.052	0.857±0.027	0.851±0.027	0.707±0.052	0.923±0.013
AAC&RPSSM	RF	0.835±0.038	0.663±0.087	0.866±0.044	0.735±0.058	0.765±0.038	0.543±0.067	0.882±0.027
AAC&RPSSM	MLP	0.880±0.042	0.818±0.120	0.881±0.059	0.840±0.055	0.850±0.038	0.710±0.063	0.936±0.018
AAC&RPSSM	LR	0.827±0.029	0.847±0.037	0.820±0.039	0.836±0.017	0.834±0.017	0.669±0.034	0.904±0.014
AAC&RPSSM	XGB	0.908±0.021	0.803±0.032	0.917±0.023	0.852±0.018	0.860±0.015	0.726±0.030	0.926±0.015
AAC&RPSSM	Light	0.923±0.017	0.777±0.050	0.934±0.018	0.842±0.025	0.856±0.019	0.722±0.034	0.925±0.010
AAC&RPSSM	CAT	0.917±0.021	0.803±0.059	0.927±0.022	0.855±0.036	0.865±0.030	0.737±0.055	0.936±0.013
AAC&RPSSM	Ens_vote	0.921±0.024	0.849±0.057	0.925±0.029	0.882±0.026	0.887±0.021	0.779±0.037	0.948±0.005
AAC&RPSSM	Sta_LR	0.931±0.025	0.823±0.077	0.937±0.029	0.871±0.039	0.880±0.029	0.768±0.048	0.952±0.003
AAC&RPSSM	Sta_GBC	0.934±0.030	0.818±0.051	0.939±0.032	0.870±0.019	0.879±0.014	0.765±0.025	0.942±0.014
AAC&SSA	SVM	0.917±0.056	0.743±0.120	0.922±0.069	0.811±0.059	0.833±0.035	0.687±0.050	0.927±0.011
AAC&SSA	KNN	0.771±0.043	0.891±0.046	0.730±0.069	0.825±0.024	0.811±0.028	0.633±0.054	0.906±0.017
AAC&SSA	RF	0.822±0.059	0.699±0.100	0.844±0.067	0.751±0.065	0.772±0.051	0.554±0.100	0.855±0.032
AAC&SSA	MLP	0.871±0.057	0.748±0.156	0.876±0.088	0.791±0.080	0.812±0.052	0.645±0.085	0.902±0.019
AAC&SSA	LR	0.826±0.047	0.799±0.121	0.820±0.087	0.804±0.045	0.809±0.027	0.632±0.051	0.888±0.016
AAC&SSA	XGB	0.868±0.054	0.735±0.086	0.883±0.055	0.792±0.050	0.809±0.041	0.630±0.080	0.898±0.026
AAC&SSA	Light	0.896±0.051	0.658±0.121	0.915±0.064	0.749±0.066	0.786±0.040	0.601±0.062	0.896±0.019
AAC&SSA	CAT	0.870±0.062	0.752±0.094	0.881±0.063	0.802±0.052	0.817±0.042	0.645±0.083	0.909±0.026
AAC&SSA	Ens_vote	0.879±0.039	0.789±0.105	0.886±0.057	0.826±0.052	0.837±0.036	0.685±0.063	0.925±0.013
AAC&SSA	Sta_LR	0.912±0.039	0.738±0.119	0.925±0.049	0.809±0.070	0.831±0.048	0.681±0.082	0.926±0.016
AAC&SSA	Sta_GBC	0.900±0.048	0.694±0.119	0.915±0.063	0.775±0.062	0.805±0.038	0.634±0.060	0.904±0.028
PAAC&PSSM_AC	SVM	0.940±0.044	0.537±0.124	0.964±0.032	0.674±0.098	0.750±0.059	0.556±0.096	0.930±0.024
PAAC&PSSM_AC	KNN	0.777±0.061	0.900±0.025	0.733±0.093	0.832±0.027	0.817±0.038	0.646±0.069	0.905±0.025
PAAC&PSSM_AC	RF	0.887±0.047	0.685±0.117	0.905±0.056	0.764±0.068	0.795±0.042	0.612±0.066	0.890±0.025
PAAC&PSSM_AC	MLP	0.959±0.041	0.444±0.173	0.976±0.028	0.585±0.156	0.710±0.077	0.499±0.116	0.922±0.019
PAAC&PSSM_AC	LR	0.924±0.037	0.594±0.198	0.944±0.041	0.699±0.151	0.770±0.082	0.583±0.125	0.925±0.019
PAAC&PSSM_AC	XGB	0.925±0.032	0.663±0.084	0.946±0.023	0.770±0.062	0.805±0.045	0.637±0.080	0.921±0.028
PAAC&PSSM_AC	Light	0.960±0.028	0.539±0.072	0.978±0.014	0.688±0.062	0.759±0.040	0.576±0.069	0.920±0.023
PAAC&PSSM_AC	CAT	0.935±0.058	0.672±0.144	0.946±0.054	0.771±0.091	0.810±0.060	0.652±0.100	0.938±0.020
PAAC&PSSM_AC	Ens_vote	0.946±0.048	0.665±0.106	0.961±0.034	0.776±0.077	0.813±0.056	0.658±0.099	0.944±0.018
PAAC&PSSM_AC	Sta_LR	0.951±0.041	0.612±0.101	0.968±0.025	0.740±0.078	0.790±0.055	0.622±0.095	0.942±0.019
PAAC&PSSM_AC	Sta_GBC	0.969±0.020	0.512±0.115	0.983±0.010	0.662±0.100	0.748±0.056	0.562±0.086	0.929±0.020
PAAC&RPSSM	SVM	0.942±0.030	0.764±0.124	0.949±0.031	0.836±0.078	0.857±0.052	0.732±0.080	0.949±0.010
PAAC&RPSSM	KNN	0.778±0.043	0.929±0.038	0.731±0.069	0.846±0.028	0.830±0.034	0.676±0.063	0.935±0.013
PAAC&RPSSM	RF	0.912±0.017	0.755±0.062	0.927±0.017	0.825±0.039	0.841±0.030	0.694±0.053	0.932±0.017
PAAC&RPSSM	MLP	0.925±0.039	0.772±0.124	0.934±0.040	0.835±0.077	0.853±0.057	0.722±0.098	0.952±0.013
PAAC&RPSSM	LR	0.857±0.020	0.874±0.051	0.852±0.031	0.864±0.018	0.863±0.014	0.728±0.029	0.924±0.011
PAAC&RPSSM	XGB	0.924±0.023	0.811±0.037	0.932±0.024	0.863±0.020	0.871±0.018	0.749±0.033	0.949±0.015
PAAC&RPSSM	Light	0.933±0.011	0.816±0.033	0.942±0.009	0.870±0.022	0.879±0.019	0.764±0.036	0.951±0.011
PAAC&RPSSM	CAT	0.921±0.019	0.825±0.032	0.930±0.016	0.870±0.025	0.877±0.023	0.759±0.045	0.954±0.012
PAAC&RPSSM	Ens_vote	0.927±0.021	0.862±0.023	0.932±0.020	0.893±0.021	0.897±0.020	0.796±0.040	0.960±0.009
PAAC&RPSSM	Sta_LR	0.937±0.010	0.835±0.018	0.944±0.010	0.883±0.011	0.890±0.010	0.784±0.020	0.960±0.009
PAAC&RPSSM	Sta_GBC	0.925±0.015	0.830±0.027	0.932±0.017	0.875±0.013	0.881±0.011	0.767±0.021	0.951±0.012
PAAC&SSA	SVM	0.921±0.028	0.719±0.107	0.934±0.030	0.801±0.066	0.826±0.041	0.674±0.061	0.933±0.010
PAAC&SSA	KNN	0.737±0.018	0.927±0.023	0.667±0.034	0.821±0.015	0.797±0.018	0.616±0.036	0.907±0.008
PAAC&SSA	RF	0.876±0.039	0.745±0.080	0.891±0.045	0.802±0.046	0.818±0.032	0.646±0.056	0.896±0.018
PAAC&SSA	MLP	0.912±0.058	0.680±0.161	0.927±0.064	0.765±0.107	0.803±0.069	0.636±0.114	0.921±0.028
PAAC&SSA	LR	0.835±0.031	0.833±0.121	0.830±0.060	0.827±0.058	0.831±0.041	0.672±0.075	0.898±0.018
PAAC&SSA	XGB	0.886±0.033	0.772±0.091	0.900±0.033	0.822±0.060	0.836±0.046	0.681±0.084	0.920±0.023
PAAC&SSA	Light	0.916±0.042	0.731±0.106	0.932±0.038	0.809±0.073	0.831±0.053	0.680±0.096	0.928±0.021
PAAC&SSA	CAT	0.895±0.030	0.782±0.100	0.908±0.033	0.831±0.064	0.845±0.048	0.698±0.086	0.928±0.019
PAAC&SSA	Ens_vote	0.897±0.031	0.799±0.102	0.905±0.042	0.840±0.058	0.852±0.042	0.713±0.071	0.935±0.016
PAAC&SSA	Sta_LR	0.928±0.029	0.765±0.093	0.939±0.032	0.835±0.058	0.852±0.042	0.718±0.071	0.933±0.015
PAAC&SSA	Sta_GBC	0.921±0.017	0.702±0.100	0.939±0.019	0.792±0.068	0.820±0.047	0.662±0.077	0.918±0.022
PSSM_AC&RPSSM	SVM	0.948±0.051	0.652±0.234	0.951±0.052	0.737±0.193	0.802±0.099	0.645±0.151	0.945±0.010
PSSM_AC&RPSSM	KNN	0.796±0.026	0.925±0.021	0.762±0.041	0.855±0.016	0.843±0.019	0.697±0.035	0.927±0.011
PSSM_AC&RPSSM	RF	0.966±0.022	0.629±0.081	0.978±0.014	0.759±0.060	0.803±0.041	0.649±0.070	0.936±0.011
PSSM_AC&RPSSM	MLP	0.977±0.028	0.619±0.180	0.981±0.024	0.740±0.133	0.800±0.079	0.651±0.120	0.950±0.011
PSSM_AC&RPSSM	LR	0.934±0.046	0.669±0.170	0.942±0.058	0.763±0.097	0.806±0.059	0.649±0.091	0.947±0.011
PSSM_AC&RPSSM	XGB	0.967±0.022	0.704±0.111	0.976±0.017	0.810±0.080	0.840±0.055	0.709±0.092	0.945±0.013
PSSM_AC&RPSSM	Light	0.967±0.029	0.605±0.078	0.981±0.016	0.742±0.066	0.792±0.044	0.631±0.078	0.945±0.012
PSSM_AC&RPSSM	CAT	0.978±0.021	0.718±0.070	0.983±0.017	0.826±0.045	0.851±0.031	0.729±0.049	0.958±0.007
PSSM_AC&RPSSM	Ens_vote	0.978±0.015	0.743±0.063	0.983±0.012	0.843±0.040	0.863±0.030	0.749±0.050	0.967±0.007
PSSM_AC&RPSSM	Sta_LR	0.987±0.013	0.731±0.046	0.990±0.009	0.839±0.032	0.860±0.025	0.747±0.042	0.967±0.009
PSSM_AC&RPSSM	Sta_GBC	0.987±0.012	0.675±0.067	0.990±0.009	0.799±0.044	0.833±0.030	0.702±0.047	0.948±0.012
PSSM_AC&SSA	SVM	0.959±0.036	0.633±0.124	0.968±0.027	0.754±0.082	0.801±0.051	0.644±0.075	0.944±0.011
PSSM_AC&SSA	KNN	0.777±0.023	0.901±0.031	0.740±0.036	0.834±0.020	0.820±0.022	0.650±0.044	0.915±0.012
PSSM_AC&SSA	RF	0.925±0.015	0.556±0.097	0.954±0.014	0.688±0.083	0.755±0.043	0.556±0.066	0.904±0.010
PSSM_AC&SSA	MLP	0.984±0.016	0.442±0.171	0.990±0.009	0.588±0.171	0.716±0.082	0.516±0.126	0.934±0.009
PSSM_AC&SSA	LR	0.942±0.031	0.691±0.156	0.951±0.028	0.783±0.110	0.822±0.063	0.673±0.092	0.941±0.012
PSSM_AC&SSA	XGB	0.933±0.043	0.570±0.090	0.956±0.030	0.703±0.062	0.763±0.039	0.574±0.064	0.925±0.018
PSSM_AC&SSA	Light	0.962±0.014	0.384±0.094	0.985±0.005	0.543±0.091	0.684±0.048	0.461±0.078	0.929±0.006
PSSM_AC&SSA	CAT	0.955±0.031	0.611±0.167	0.966±0.030	0.730±0.113	0.789±0.070	0.626±0.106	0.940±0.013
PSSM_AC&SSA	Ens_vote	0.984±0.016	0.655±0.112	0.988±0.013	0.780±0.077	0.822±0.051	0.685±0.076	0.953±0.007
PSSM_AC&SSA	Sta_LR	0.984±0.024	0.602±0.089	0.988±0.019	0.742±0.063	0.795±0.038	0.642±0.053	0.953±0.007
PSSM_AC&SSA	Sta_GBC	0.990±0.013	0.430±0.057	0.995±0.006	0.597±0.056	0.712±0.027	0.515±0.041	0.920±0.033
RPSSM&SSA	SVM	0.935±0.026	0.788±0.101	0.944±0.026	0.851±0.064	0.866±0.047	0.745±0.081	0.949±0.014
RPSSM&SSA	KNN	0.787±0.033	0.937±0.024	0.745±0.048	0.855±0.023	0.841±0.027	0.696±0.051	0.933±0.016
RPSSM&SSA	RF	0.950±0.006	0.726±0.102	0.961±0.009	0.818±0.065	0.843±0.047	0.709±0.077	0.941±0.018
RPSSM&SSA	MLP	0.912±0.025	0.886±0.047	0.913±0.029	0.897±0.016	0.899±0.012	0.801±0.023	0.955±0.008
RPSSM&SSA	LR	0.863±0.018	0.881±0.024	0.859±0.024	0.871±0.004	0.870±0.003	0.741±0.007	0.937±0.010
RPSSM&SSA	XGB	0.946±0.012	0.796±0.059	0.954±0.014	0.863±0.030	0.875±0.023	0.761±0.040	0.948±0.011
RPSSM&SSA	Light	0.952±0.020	0.762±0.059	0.961±0.019	0.845±0.033	0.862±0.025	0.740±0.044	0.948±0.013
RPSSM&SSA	CAT	0.946±0.014	0.806±0.060	0.954±0.014	0.869±0.036	0.880±0.029	0.769±0.052	0.957±0.008
RPSSM&SSA	Ens_vote	0.938±0.027	0.857±0.059	0.942±0.029	0.894±0.031	0.899±0.026	0.803±0.046	0.961±0.008
RPSSM&SSA	Sta_LR	0.951±0.014	0.825±0.060	0.956±0.017	0.882±0.030	0.891±0.024	0.790±0.041	0.961±0.011
RPSSM&SSA	Sta_GBC	0.931±0.019	0.808±0.045	0.939±0.019	0.864±0.026	0.874±0.022	0.755±0.040	0.944±0.018
AAC&PAAC&PSSM_AC	SVM	0.941±0.052	0.602±0.154	0.954±0.053	0.719±0.105	0.778±0.060	0.603±0.089	0.938±0.019
AAC&PAAC&PSSM_AC	KNN	0.823±0.022	0.908±0.016	0.803±0.031	0.863±0.013	0.856±0.016	0.716±0.031	0.925±0.016
AAC&PAAC&PSSM_AC	RF	0.853±0.075	0.711±0.093	0.866±0.099	0.769±0.061	0.789±0.050	0.592±0.096	0.885±0.037
AAC&PAAC&PSSM_AC	MLP	0.940±0.063	0.556±0.114	0.959±0.050	0.689±0.091	0.757±0.051	0.567±0.086	0.911±0.023
AAC&PAAC&PSSM_AC	LR	0.900±0.036	0.691±0.119	0.917±0.045	0.774±0.068	0.805±0.040	0.632±0.060	0.918±0.012
AAC&PAAC&PSSM_AC	XGB	0.906±0.057	0.687±0.103	0.927±0.047	0.777±0.075	0.807±0.055	0.636±0.103	0.920±0.034
AAC&PAAC&PSSM_AC	Light	0.924±0.056	0.614±0.083	0.944±0.053	0.733±0.053	0.779±0.034	0.596±0.060	0.919±0.027
AAC&PAAC&PSSM_AC	CAT	0.916±0.058	0.726±0.108	0.927±0.061	0.803±0.063	0.827±0.046	0.673±0.083	0.932±0.027
AAC&PAAC&PSSM_AC	Ens_vote	0.940±0.051	0.714±0.130	0.951±0.048	0.804±0.086	0.833±0.060	0.691±0.105	0.943±0.020
AAC&PAAC&PSSM_AC	Sta_LR	0.945±0.053	0.677±0.104	0.956±0.048	0.783±0.070	0.817±0.049	0.664±0.085	0.942±0.021
AAC&PAAC&PSSM_AC	Sta_GBC	0.935±0.049	0.624±0.096	0.951±0.041	0.742±0.065	0.788±0.039	0.613±0.062	0.933±0.019
AAC&PAAC&RPSSM	SVM	0.945±0.046	0.781±0.099	0.949±0.051	0.850±0.054	0.865±0.038	0.747±0.060	0.952±0.007
AAC&PAAC&RPSSM	KNN	0.836±0.024	0.912±0.037	0.820±0.034	0.872±0.019	0.867±0.019	0.738±0.038	0.936±0.010
AAC&PAAC&RPSSM	RF	0.897±0.036	0.743±0.079	0.913±0.038	0.810±0.050	0.828±0.038	0.668±0.070	0.917±0.025
AAC&PAAC&RPSSM	MLP	0.910±0.053	0.801±0.113	0.912±0.063	0.844±0.057	0.857±0.039	0.727±0.063	0.946±0.009
AAC&PAAC&RPSSM	LR	0.842±0.031	0.835±0.022	0.842±0.037	0.838±0.024	0.839±0.026	0.678±0.051	0.907±0.013
AAC&PAAC&RPSSM	XGB	0.910±0.039	0.799±0.045	0.920±0.039	0.850±0.035	0.859±0.032	0.725±0.063	0.940±0.022
AAC&PAAC&RPSSM	Light	0.912±0.038	0.777±0.036	0.922±0.041	0.838±0.023	0.850±0.021	0.708±0.043	0.941±0.013
AAC&PAAC&RPSSM	CAT	0.903±0.037	0.828±0.038	0.910±0.037	0.863±0.031	0.869±0.029	0.741±0.059	0.944±0.016
AAC&PAAC&RPSSM	Ens_vote	0.926±0.026	0.859±0.042	0.930±0.032	0.890±0.015	0.894±0.012	0.793±0.023	0.953±0.010
AAC&PAAC&RPSSM	Sta_LR	0.928±0.034	0.852±0.035	0.932±0.038	0.887±0.020	0.892±0.020	0.788±0.039	0.955±0.009
AAC&PAAC&RPSSM	Sta_GBC	0.917±0.029	0.830±0.060	0.922±0.036	0.869±0.029	0.876±0.024	0.758±0.045	0.948±0.014
AAC&PAAC&SSA	SVM	0.918±0.043	0.753±0.138	0.925±0.050	0.816±0.082	0.839±0.051	0.697±0.075	0.936±0.010
AAC&PAAC&SSA	KNN	0.795±0.028	0.915±0.024	0.762±0.050	0.850±0.011	0.839±0.016	0.687±0.026	0.916±0.010
AAC&PAAC&SSA	RF	0.864±0.066	0.745±0.094	0.876±0.082	0.796±0.064	0.811±0.051	0.632±0.097	0.895±0.032
AAC&PAAC&SSA	MLP	0.921±0.073	0.765±0.146	0.920±0.095	0.822±0.087	0.842±0.058	0.707±0.095	0.915±0.029
AAC&PAAC&SSA	LR	0.829±0.036	0.818±0.104	0.825±0.067	0.818±0.049	0.822±0.035	0.651±0.066	0.889±0.018
AAC&PAAC&SSA	XGB	0.877±0.058	0.757±0.093	0.891±0.059	0.809±0.064	0.824±0.052	0.658±0.101	0.917±0.031
AAC&PAAC&SSA	Light	0.908±0.047	0.726±0.111	0.922±0.055	0.801±0.067	0.824±0.047	0.667±0.082	0.919±0.027
AAC&PAAC&SSA	CAT	0.868±0.045	0.791±0.083	0.878±0.047	0.826±0.055	0.835±0.046	0.675±0.088	0.922±0.027
AAC&PAAC&SSA	Ens_vote	0.886±0.045	0.799±0.121	0.893±0.059	0.834±0.074	0.846±0.055	0.702±0.098	0.933±0.019
AAC&PAAC&SSA	Sta_LR	0.909±0.037	0.765±0.107	0.920±0.047	0.825±0.063	0.842±0.045	0.698±0.078	0.934±0.019
AAC&PAAC&SSA	Sta_GBC	0.914±0.031	0.728±0.103	0.929±0.034	0.806±0.067	0.829±0.046	0.675±0.079	0.923±0.022
AAC&PSSM_AC&RPSSM	SVM	0.964±0.039	0.679±0.229	0.966±0.039	0.766±0.183	0.823±0.101	0.685±0.155	0.950±0.017
AAC&PSSM_AC&RPSSM	KNN	0.855±0.006	0.903±0.032	0.847±0.010	0.878±0.016	0.875±0.013	0.752±0.027	0.942±0.006
AAC&PSSM_AC&RPSSM	RF	0.894±0.052	0.650±0.057	0.920±0.048	0.751±0.042	0.785±0.033	0.594±0.066	0.904±0.021
AAC&PSSM_AC&RPSSM	MLP	0.948±0.033	0.702±0.108	0.959±0.025	0.800±0.072	0.830±0.048	0.687±0.076	0.946±0.013
AAC&PSSM_AC&RPSSM	LR	0.921±0.036	0.779±0.074	0.930±0.039	0.841±0.036	0.854±0.026	0.720±0.045	0.940±0.012
AAC&PSSM_AC&RPSSM	XGB	0.952±0.022	0.731±0.074	0.964±0.017	0.825±0.053	0.847±0.042	0.715±0.074	0.942±0.010
AAC&PSSM_AC&RPSSM	Light	0.964±0.017	0.648±0.050	0.976±0.011	0.774±0.039	0.812±0.029	0.660±0.050	0.936±0.012
AAC&PSSM_AC&RPSSM	CAT	0.949±0.024	0.750±0.058	0.959±0.021	0.836±0.034	0.854±0.025	0.726±0.043	0.952±0.009
AAC&PSSM_AC&RPSSM	Ens_vote	0.965±0.018	0.777±0.042	0.971±0.017	0.860±0.022	0.874±0.016	0.763±0.027	0.963±0.004
AAC&PSSM_AC&RPSSM	Sta_LR	0.961±0.017	0.762±0.039	0.968±0.017	0.849±0.017	0.865±0.011	0.748±0.016	0.964±0.002
AAC&PSSM_AC&RPSSM	Sta_GBC	0.971±0.011	0.721±0.048	0.978±0.009	0.826±0.030	0.849±0.021	0.724±0.035	0.952±0.012
AAC&PSSM_AC&SSA	SVM	0.960±0.039	0.672±0.134	0.966±0.040	0.781±0.081	0.819±0.053	0.675±0.081	0.944±0.012
AAC&PSSM_AC&SSA	KNN	0.834±0.012	0.922±0.013	0.815±0.019	0.876±0.005	0.869±0.006	0.742±0.012	0.936±0.008
AAC&PSSM_AC&SSA	RF	0.872±0.064	0.646±0.097	0.900±0.062	0.737±0.066	0.773±0.047	0.569±0.090	0.885±0.025
AAC&PSSM_AC&SSA	MLP	0.943±0.058	0.668±0.163	0.949±0.067	0.766±0.105	0.808±0.064	0.654±0.100	0.924±0.014
AAC&PSSM_AC&SSA	LR	0.911±0.043	0.767±0.107	0.917±0.051	0.825±0.048	0.842±0.030	0.700±0.044	0.932±0.007
AAC&PSSM_AC&SSA	XGB	0.923±0.048	0.687±0.104	0.939±0.042	0.782±0.068	0.813±0.049	0.651±0.086	0.922±0.022
AAC&PSSM_AC&SSA	Light	0.936±0.034	0.556±0.111	0.959±0.030	0.689±0.084	0.757±0.048	0.565±0.073	0.917±0.013
AAC&PSSM_AC&SSA	CAT	0.925±0.050	0.706±0.118	0.934±0.056	0.792±0.063	0.820±0.039	0.666±0.060	0.932±0.021
AAC&PSSM_AC&SSA	Ens_vote	0.951±0.045	0.726±0.121	0.956±0.052	0.815±0.069	0.841±0.047	0.709±0.076	0.949±0.006
AAC&PSSM_AC&SSA	Sta_LR	0.955±0.042	0.675±0.112	0.963±0.043	0.784±0.072	0.819±0.046	0.672±0.074	0.949±0.008
AAC&PSSM_AC&SSA	Sta_GBC	0.968±0.031	0.548±0.085	0.978±0.026	0.695±0.056	0.763±0.030	0.587±0.036	0.932±0.019
AAC&RPSSM&SSA	SVM	0.941±0.034	0.774±0.110	0.949±0.037	0.844±0.067	0.862±0.048	0.739±0.080	0.950±0.015
AAC&RPSSM&SSA	KNN	0.823±0.038	0.917±0.041	0.801±0.048	0.867±0.031	0.859±0.032	0.725±0.065	0.939±0.013
AAC&RPSSM&SSA	RF	0.916±0.036	0.723±0.090	0.932±0.035	0.805±0.058	0.828±0.043	0.673±0.075	0.920±0.024
AAC&RPSSM&SSA	MLP	0.911±0.049	0.838±0.103	0.910±0.060	0.866±0.044	0.874±0.031	0.758±0.048	0.949±0.006
AAC&RPSSM&SSA	LR	0.845±0.021	0.852±0.050	0.842±0.030	0.847±0.024	0.847±0.021	0.696±0.042	0.923±0.008
AAC&RPSSM&SSA	XGB	0.912±0.041	0.816±0.037	0.920±0.041	0.861±0.029	0.868±0.029	0.741±0.058	0.938±0.014
AAC&RPSSM&SSA	Light	0.926±0.038	0.728±0.059	0.939±0.036	0.813±0.033	0.834±0.026	0.685±0.048	0.937±0.005
AAC&RPSSM&SSA	CAT	0.919±0.032	0.799±0.062	0.927±0.034	0.852±0.029	0.863±0.024	0.734±0.043	0.947±0.011
AAC&RPSSM&SSA	Ens_vote	0.936±0.029	0.854±0.047	0.939±0.033	0.892±0.019	0.897±0.016	0.799±0.030	0.955±0.005
AAC&RPSSM&SSA	Sta_LR	0.942±0.031	0.835±0.049	0.946±0.035	0.884±0.019	0.891±0.016	0.789±0.029	0.956±0.007
AAC&RPSSM&SSA	Sta_GBC	0.941±0.023	0.786±0.075	0.949±0.026	0.854±0.037	0.868±0.028	0.749±0.046	0.947±0.016
PAAC&PSSM_AC&RPSSM	SVM	0.971±0.019	0.689±0.178	0.976±0.017	0.789±0.138	0.832±0.082	0.700±0.124	0.957±0.009
PAAC&PSSM_AC&RPSSM	KNN	0.829±0.048	0.910±0.027	0.808±0.061	0.867±0.018	0.859±0.023	0.725±0.044	0.943±0.011
PAAC&PSSM_AC&RPSSM	RF	0.939±0.023	0.726±0.053	0.951±0.022	0.817±0.031	0.839±0.022	0.697±0.034	0.942±0.012
PAAC&PSSM_AC&RPSSM	MLP	0.981±0.024	0.612±0.126	0.985±0.020	0.745±0.094	0.799±0.057	0.648±0.085	0.958±0.012
PAAC&PSSM_AC&RPSSM	LR	0.923±0.038	0.745±0.106	0.932±0.045	0.818±0.051	0.839±0.032	0.696±0.048	0.946±0.010
PAAC&PSSM_AC&RPSSM	XGB	0.943±0.024	0.736±0.070	0.956±0.018	0.825±0.051	0.846±0.040	0.710±0.071	0.955±0.013
PAAC&PSSM_AC&RPSSM	Light	0.950±0.006	0.646±0.058	0.966±0.005	0.768±0.041	0.806±0.028	0.646±0.045	0.954±0.011
PAAC&PSSM_AC&RPSSM	CAT	0.954±0.022	0.784±0.025	0.961±0.020	0.860±0.013	0.873±0.010	0.758±0.020	0.962±0.006
PAAC&PSSM_AC&RPSSM	Ens_vote	0.968±0.014	0.794±0.018	0.973±0.012	0.872±0.009	0.883±0.007	0.780±0.013	0.968±0.006
PAAC&PSSM_AC&RPSSM	Sta_LR	0.963±0.018	0.755±0.017	0.971±0.015	0.846±0.008	0.863±0.006	0.744±0.014	0.967±0.007
PAAC&PSSM_AC&RPSSM	Sta_GBC	0.968±0.014	0.721±0.032	0.976±0.011	0.826±0.020	0.848±0.015	0.721±0.027	0.957±0.011
PAAC&PSSM_AC&SSA	SVM	0.954±0.026	0.646±0.132	0.966±0.024	0.761±0.093	0.806±0.059	0.650±0.090	0.946±0.008
PAAC&PSSM_AC&SSA	KNN	0.804±0.015	0.932±0.025	0.772±0.025	0.863±0.010	0.852±0.010	0.714±0.022	0.930±0.009
PAAC&PSSM_AC&SSA	RF	0.912±0.044	0.692±0.073	0.929±0.043	0.783±0.043	0.811±0.028	0.643±0.049	0.912±0.015
PAAC&PSSM_AC&SSA	MLP	0.958±0.047	0.578±0.124	0.971±0.037	0.711±0.104	0.774±0.058	0.600±0.090	0.935±0.020
PAAC&PSSM_AC&SSA	LR	0.906±0.022	0.752±0.098	0.920±0.027	0.818±0.054	0.836±0.040	0.686±0.070	0.934±0.012
PAAC&PSSM_AC&SSA	XGB	0.920±0.027	0.704±0.067	0.939±0.021	0.796±0.048	0.822±0.037	0.663±0.066	0.934±0.019
PAAC&PSSM_AC&SSA	Light	0.940±0.023	0.556±0.093	0.964±0.019	0.694±0.073	0.760±0.042	0.570±0.066	0.939±0.017
PAAC&PSSM_AC&SSA	CAT	0.944±0.037	0.719±0.111	0.954±0.039	0.810±0.071	0.836±0.048	0.697±0.079	0.942±0.016
PAAC&PSSM_AC&SSA	Ens_vote	0.952±0.033	0.745±0.093	0.961±0.031	0.832±0.064	0.853±0.046	0.726±0.078	0.951±0.010
PAAC&PSSM_AC&SSA	Sta_LR	0.958±0.035	0.692±0.080	0.968±0.029	0.801±0.056	0.830±0.040	0.689±0.069	0.949±0.010
PAAC&PSSM_AC&SSA	Sta_GBC	0.962±0.025	0.575±0.065	0.976±0.017	0.717±0.046	0.775±0.026	0.603±0.034	0.937±0.017
PAAC&RPSSM&SSA	SVM	0.948±0.029	0.789±0.073	0.954±0.032	0.858±0.038	0.871±0.029	0.756±0.048	0.955±0.003
PAAC&RPSSM&SSA	KNN	0.797±0.020	0.944±0.025	0.760±0.026	0.864±0.020	0.852±0.022	0.716±0.044	0.942±0.009
PAAC&RPSSM&SSA	RF	0.931±0.021	0.765±0.070	0.942±0.022	0.837±0.040	0.853±0.029	0.720±0.049	0.939±0.009
PAAC&RPSSM&SSA	MLP	0.937±0.033	0.835±0.101	0.939±0.037	0.878±0.052	0.887±0.038	0.785±0.059	0.956±0.008
PAAC&RPSSM&SSA	LR	0.867±0.019	0.862±0.030	0.866±0.025	0.864±0.014	0.864±0.012	0.729±0.024	0.930±0.009
PAAC&RPSSM&SSA	XGB	0.916±0.023	0.818±0.040	0.925±0.021	0.864±0.030	0.871±0.027	0.747±0.052	0.950±0.014
PAAC&RPSSM&SSA	Light	0.925±0.017	0.791±0.082	0.934±0.021	0.850±0.048	0.863±0.035	0.736±0.059	0.954±0.008
PAAC&RPSSM&SSA	CAT	0.925±0.018	0.840±0.035	0.932±0.019	0.880±0.023	0.886±0.020	0.776±0.039	0.955±0.006
PAAC&RPSSM&SSA	Ens_vote	0.922±0.016	0.862±0.036	0.927±0.017	0.891±0.021	0.894±0.018	0.791±0.035	0.960±0.003
PAAC&RPSSM&SSA	Sta_LR	0.942±0.027	0.835±0.049	0.947±0.030	0.884±0.024	0.891±0.020	0.788±0.036	0.961±0.002
PAAC&RPSSM&SSA	Sta_GBC	0.937±0.030	0.796±0.062	0.944±0.030	0.859±0.030	0.870±0.023	0.751±0.039	0.951±0.014
PSSM_AC&RPSSM&SSA	SVM	0.974±0.020	0.713±0.155	0.978±0.018	0.811±0.115	0.846±0.071	0.722±0.110	0.958±0.012
PSSM_AC&RPSSM&SSA	KNN	0.826±0.015	0.917±0.033	0.806±0.022	0.869±0.017	0.862±0.015	0.729±0.033	0.944±0.007
PSSM_AC&RPSSM&SSA	RF	0.966±0.014	0.665±0.093	0.976±0.013	0.784±0.062	0.820±0.042	0.676±0.066	0.949±0.011
PSSM_AC&RPSSM&SSA	MLP	0.969±0.021	0.740±0.110	0.973±0.019	0.833±0.067	0.857±0.046	0.738±0.069	0.958±0.007
PSSM_AC&RPSSM&SSA	LR	0.927±0.029	0.796±0.078	0.934±0.031	0.853±0.041	0.865±0.028	0.741±0.045	0.952±0.006
PSSM_AC&RPSSM&SSA	XGB	0.961±0.013	0.699±0.084	0.971±0.012	0.806±0.051	0.835±0.037	0.698±0.060	0.956±0.006
PSSM_AC&RPSSM&SSA	Light	0.972±0.008	0.595±0.091	0.983±0.006	0.734±0.066	0.789±0.044	0.628±0.070	0.953±0.009
PSSM_AC&RPSSM&SSA	CAT	0.965±0.009	0.730±0.106	0.973±0.009	0.827±0.070	0.852±0.049	0.728±0.082	0.963±0.005
PSSM_AC&RPSSM&SSA	Ens_vote	0.970±0.002	0.774±0.045	0.976±0.000	0.860±0.028	0.875±0.022	0.766±0.039	0.968±0.005
PSSM_AC&RPSSM&SSA	Sta_LR	0.978±0.015	0.750±0.047	0.983±0.012	0.848±0.031	0.866±0.025	0.754±0.043	0.969±0.006
PSSM_AC&RPSSM&SSA	Sta_GBC	0.982±0.012	0.662±0.058	0.988±0.008	0.790±0.044	0.825±0.030	0.688±0.051	0.952±0.016
AAC&PAAC&PSSM_AC&RPSSM	SVM	0.957±0.034	0.723±0.154	0.963±0.035	0.811±0.110	0.843±0.068	0.714±0.107	0.960±0.007
AAC&PAAC&PSSM_AC&RPSSM	KNN	0.849±0.019	0.908±0.032	0.837±0.028	0.877±0.015	0.873±0.015	0.748±0.030	0.947±0.007
AAC&PAAC&PSSM_AC&RPSSM	RF	0.925±0.034	0.726±0.071	0.939±0.034	0.811±0.045	0.833±0.033	0.683±0.058	0.929±0.021
AAC&PAAC&PSSM_AC&RPSSM	MLP	0.952±0.048	0.682±0.130	0.961±0.045	0.785±0.095	0.822±0.060	0.675±0.095	0.951±0.009
AAC&PAAC&PSSM_AC&RPSSM	LR	0.900±0.023	0.791±0.062	0.910±0.029	0.840±0.028	0.851±0.019	0.709±0.031	0.935±0.008
AAC&PAAC&PSSM_AC&RPSSM	XGB	0.934±0.036	0.755±0.045	0.946±0.029	0.835±0.041	0.851±0.036	0.715±0.071	0.947±0.019
AAC&PAAC&PSSM_AC&RPSSM	Light	0.947±0.015	0.692±0.046	0.961±0.012	0.799±0.034	0.826±0.025	0.678±0.043	0.948±0.012
AAC&PAAC&PSSM_AC&RPSSM	CAT	0.931±0.034	0.806±0.060	0.939±0.033	0.863±0.040	0.873±0.034	0.753±0.063	0.954±0.012
AAC&PAAC&PSSM_AC&RPSSM	Ens_vote	0.950±0.023	0.806±0.036	0.956±0.023	0.871±0.020	0.881±0.017	0.772±0.032	0.963±0.008
AAC&PAAC&PSSM_AC&RPSSM	Sta_LR	0.961±0.025	0.760±0.029	0.968±0.023	0.848±0.015	0.864±0.012	0.745±0.022	0.963±0.008
AAC&PAAC&PSSM_AC&RPSSM	Sta_GBC	0.964±0.024	0.728±0.043	0.971±0.023	0.828±0.019	0.850±0.012	0.722±0.017	0.955±0.012
AAC&PAAC&PSSM_AC&SSA	SVM	0.947±0.048	0.687±0.135	0.954±0.052	0.785±0.083	0.820±0.051	0.674±0.076	0.947±0.010
AAC&PAAC&PSSM_AC&SSA	KNN	0.837±0.008	0.922±0.018	0.820±0.015	0.878±0.005	0.871±0.004	0.747±0.010	0.937±0.008
AAC&PAAC&PSSM_AC&SSA	RF	0.894±0.057	0.726±0.101	0.910±0.059	0.796±0.069	0.818±0.051	0.651±0.096	0.910±0.025
AAC&PAAC&PSSM_AC&SSA	MLP	0.936±0.070	0.629±0.131	0.946±0.072	0.740±0.093	0.788±0.054	0.616±0.088	0.928±0.023
AAC&PAAC&PSSM_AC&SSA	LR	0.884±0.022	0.772±0.084	0.896±0.035	0.820±0.040	0.834±0.028	0.677±0.049	0.925±0.008
AAC&PAAC&PSSM_AC&SSA	XGB	0.916±0.055	0.692±0.091	0.934±0.049	0.785±0.064	0.813±0.047	0.649±0.088	0.931±0.026
AAC&PAAC&PSSM_AC&SSA	Light	0.935±0.037	0.624±0.093	0.954±0.034	0.743±0.062	0.789±0.038	0.615±0.061	0.930±0.022
AAC&PAAC&PSSM_AC&SSA	CAT	0.907±0.053	0.721±0.110	0.920±0.057	0.797±0.062	0.820±0.043	0.661±0.076	0.937±0.023
AAC&PAAC&PSSM_AC&SSA	Ens_vote	0.949±0.044	0.762±0.110	0.956±0.046	0.840±0.073	0.859±0.053	0.737±0.090	0.948±0.013
AAC&PAAC&PSSM_AC&SSA	Sta_LR	0.951±0.048	0.711±0.108	0.959±0.048	0.807±0.070	0.835±0.046	0.697±0.076	0.948±0.014
AAC&PAAC&PSSM_AC&SSA	Sta_GBC	0.948±0.035	0.617±0.066	0.964±0.031	0.744±0.043	0.790±0.025	0.621±0.039	0.939±0.014
AAC&PAAC&RPSSM&SSA	SVM	0.945±0.033	0.791±0.096	0.951±0.037	0.857±0.053	0.871±0.040	0.757±0.069	0.956±0.004
AAC&PAAC&RPSSM&SSA	KNN	0.838±0.014	0.937±0.038	0.818±0.021	0.884±0.019	0.877±0.018	0.761±0.039	0.942±0.006
AAC&PAAC&RPSSM&SSA	RF	0.913±0.042	0.750±0.077	0.927±0.041	0.821±0.054	0.839±0.042	0.690±0.079	0.932±0.018
AAC&PAAC&RPSSM&SSA	MLP	0.925±0.047	0.816±0.124	0.927±0.058	0.859±0.069	0.871±0.050	0.756±0.081	0.952±0.006
AAC&PAAC&RPSSM&SSA	LR	0.844±0.019	0.835±0.077	0.845±0.033	0.837±0.040	0.840±0.031	0.683±0.060	0.918±0.010
AAC&PAAC&RPSSM&SSA	XGB	0.922±0.041	0.806±0.040	0.929±0.041	0.859±0.030	0.868±0.028	0.742±0.056	0.943±0.018
AAC&PAAC&RPSSM&SSA	Light	0.926±0.039	0.760±0.058	0.937±0.039	0.833±0.036	0.848±0.029	0.710±0.055	0.946±0.010
AAC&PAAC&RPSSM&SSA	CAT	0.921±0.033	0.833±0.043	0.927±0.035	0.874±0.028	0.880±0.026	0.764±0.050	0.947±0.014
AAC&PAAC&RPSSM&SSA	Ens_vote	0.931±0.031	0.857±0.035	0.934±0.035	0.891±0.017	0.896±0.016	0.795±0.030	0.955±0.005
AAC&PAAC&RPSSM&SSA	Sta_LR	0.946±0.037	0.837±0.055	0.949±0.042	0.886±0.023	0.893±0.019	0.794±0.033	0.957±0.004
AAC&PAAC&RPSSM&SSA	Sta_GBC	0.943±0.028	0.794±0.073	0.949±0.031	0.859±0.035	0.871±0.026	0.755±0.042	0.950±0.014
AAC&PSSM_AC&RPSSM&SSA	SVM	0.965±0.028	0.720±0.149	0.971±0.027	0.814±0.104	0.846±0.068	0.720±0.109	0.958±0.012
AAC&PSSM_AC&RPSSM&SSA	KNN	0.874±0.021	0.917±0.025	0.866±0.029	0.895±0.010	0.892±0.010	0.786±0.019	0.950±0.005
AAC&PSSM_AC&RPSSM&SSA	RF	0.943±0.035	0.697±0.084	0.956±0.028	0.798±0.055	0.826±0.042	0.678±0.073	0.932±0.017
AAC&PSSM_AC&RPSSM&SSA	MLP	0.952±0.033	0.740±0.145	0.959±0.032	0.823±0.091	0.850±0.063	0.724±0.100	0.954±0.006
AAC&PSSM_AC&RPSSM&SSA	LR	0.905±0.023	0.806±0.063	0.912±0.030	0.850±0.028	0.859±0.018	0.725±0.028	0.943±0.005
AAC&PSSM_AC&RPSSM&SSA	XGB	0.945±0.024	0.752±0.051	0.956±0.020	0.837±0.036	0.854±0.030	0.725±0.055	0.946±0.010
AAC&PSSM_AC&RPSSM&SSA	Light	0.967±0.006	0.639±0.087	0.978±0.005	0.766±0.062	0.808±0.042	0.657±0.067	0.944±0.005
AAC&PSSM_AC&RPSSM&SSA	CAT	0.942±0.023	0.760±0.090	0.951±0.026	0.837±0.050	0.856±0.036	0.728±0.059	0.955±0.008
AAC&PSSM_AC&RPSSM&SSA	Ens_vote	0.956±0.030	0.801±0.050	0.961±0.030	0.870±0.024	0.881±0.019	0.774±0.034	0.963±0.003
AAC&PSSM_AC&RPSSM&SSA	Sta_LR	0.963±0.023	0.769±0.060	0.968±0.023	0.853±0.030	0.869±0.022	0.755±0.035	0.965±0.003
AAC&PSSM_AC&RPSSM&SSA	Sta_GBC	0.971±0.015	0.696±0.061	0.978±0.014	0.809±0.034	0.837±0.024	0.705±0.035	0.955±0.015
PAAC&PSSM_AC&RPSSM&SSA	SVM	0.961±0.020	0.728±0.102	0.968±0.020	0.823±0.064	0.848±0.043	0.721±0.066	0.962±0.005
PAAC&PSSM_AC&RPSSM&SSA	KNN	0.835±0.022	0.925±0.021	0.815±0.032	0.877±0.009	0.870±0.010	0.746±0.019	0.949±0.003
PAAC&PSSM_AC&RPSSM&SSA	RF	0.949±0.018	0.743±0.064	0.959±0.018	0.831±0.037	0.851±0.026	0.720±0.042	0.946±0.006
PAAC&PSSM_AC&RPSSM&SSA	MLP	0.968±0.042	0.692±0.133	0.973±0.035	0.797±0.099	0.833±0.062	0.698±0.097	0.960±0.007
PAAC&PSSM_AC&RPSSM&SSA	LR	0.906±0.020	0.828±0.036	0.912±0.024	0.864±0.011	0.870±0.006	0.744±0.008	0.946±0.008
PAAC&PSSM_AC&RPSSM&SSA	XGB	0.944±0.024	0.750±0.060	0.956±0.017	0.835±0.046	0.853±0.038	0.722±0.070	0.955±0.010
PAAC&PSSM_AC&RPSSM&SSA	Light	0.962±0.012	0.670±0.043	0.973±0.009	0.789±0.029	0.822±0.020	0.676±0.031	0.957±0.007
PAAC&PSSM_AC&RPSSM&SSA	CAT	0.949±0.022	0.782±0.059	0.956±0.023	0.855±0.031	0.869±0.024	0.751±0.041	0.962±0.005
PAAC&PSSM_AC&RPSSM&SSA	Ens_vote	0.950±0.021	0.813±0.030	0.956±0.021	0.876±0.017	0.885±0.015	0.778±0.028	0.966±0.002
PAAC&PSSM_AC&RPSSM&SSA	Sta_LR	0.971±0.025	0.774±0.023	0.976±0.022	0.861±0.010	0.875±0.009	0.766±0.019	0.966±0.002
PAAC&PSSM_AC&RPSSM&SSA	Sta_GBC	0.961±0.012	0.716±0.035	0.971±0.010	0.820±0.022	0.843±0.016	0.711±0.028	0.956±0.013
five_feature	SVM	0.965±0.037	0.745±0.107	0.968±0.039	0.834±0.062	0.857±0.043	0.737±0.068	0.961±0.006
five_feature	KNN	0.851±0.020	0.925±0.025	0.837±0.030	0.886±0.009	0.881±0.010	0.766±0.019	0.951±0.002
five_feature	RF	0.930±0.037	0.743±0.077	0.944±0.032	0.824±0.056	0.843±0.045	0.703±0.083	0.938±0.016
five_feature	MLP	0.961±0.039	0.743±0.126	0.966±0.040	0.830±0.083	0.854±0.056	0.733±0.088	0.955±0.007
five_feature	LR	0.893±0.030	0.813±0.037	0.900±0.033	0.850±0.012	0.857±0.010	0.718±0.020	0.937±0.006
five_feature	XGB	0.938±0.035	0.770±0.064	0.949±0.029	0.844±0.049	0.859±0.041	0.731±0.076	0.949±0.015
five_feature	Light	0.948±0.027	0.689±0.070	0.961±0.024	0.796±0.049	0.825±0.034	0.677±0.058	0.950±0.009
five_feature	CAT	0.943±0.034	0.799±0.071	0.949±0.037	0.862±0.039	0.874±0.031	0.759±0.054	0.955±0.011
five_feature	Ens_vote	0.951±0.027	0.825±0.043	0.956±0.027	0.883±0.024	0.891±0.021	0.790±0.038	0.962±0.004
five_feature	Sta_LR	0.955±0.038	0.779±0.069	0.961±0.037	0.856±0.043	0.870±0.034	0.755±0.059	0.963±0.004
five_feature	Sta_GBC	0.958±0.022	0.752±0.042	0.966±0.021	0.842±0.019	0.859±0.013	0.737±0.018	0.956±0.012
