# Supplementary material for: PreAcrs: a machine learning framework for identifying anti-CRISPR proteins
Source: BMC Bioinformatics. 2022 Oct 25;23:444. doi: 10.1186/s12859-022-04986-3 (PMC9597991; doi:10.1186/s12859-022-04986-3)
Supplement: Supplementary file 3 — Additional file 1: Table S3. Performance of combinational features. [file 12859_2022_4986_MOESM3_ESM.csv]

Table S3. Performance of combinational features
This table describes the performance of 31 combinational features
Feature	Model	PRE	SN	SP	F-score	ACC	MCC	AUC
AAC	SVM	0.877±0.082	0.633±0.170	0.888±0.118	0.715±0.090	0.761±0.047	0.561±0.079	0.869±0.032
AAC	KNN	0.762±0.035	0.808±0.063	0.742±0.071	0.782±0.017	0.775±0.015	0.557±0.032	0.835±0.029
AAC	RF	0.698±0.045	0.674±0.094	0.699±0.098	0.681±0.038	0.687±0.029	0.380±0.060	0.749±0.048
AAC	MLP	0.829±0.086	0.629±0.109	0.847±0.125	0.702±0.041	0.738±0.025	0.502±0.051	0.837±0.028
AAC	LR	0.743±0.051	0.738±0.124	0.733±0.118	0.732±0.055	0.735±0.040	0.483±0.075	0.813±0.021
AAC	XGB	0.793±0.071	0.718±0.077	0.801±0.094	0.749±0.034	0.760±0.033	0.528±0.072	0.843±0.042
AAC	Light	0.800±0.069	0.670±0.076	0.820±0.086	0.723±0.023	0.745±0.016	0.503±0.043	0.839±0.034
AAC	CAT	0.785±0.052	0.745±0.063	0.791±0.069	0.762±0.039	0.768±0.038	0.540±0.077	0.864±0.039
AAC	Ens_vote	0.821±0.053	0.752±0.089	0.830±0.075	0.781±0.045	0.791±0.036	0.591±0.072	0.873±0.026
AAC	Sta_LR	0.848±0.054	0.733±0.089	0.861±0.072	0.781±0.041	0.797±0.031	0.606±0.061	0.878±0.024
AAC	Sta_GBC	0.795±0.060	0.702±0.110	0.818±0.064	0.741±0.076	0.760±0.059	0.527±0.116	0.848±0.042
PAAC	SVM	0.869±0.054	0.658±0.140	0.900±0.047	0.741±0.103	0.779±0.069	0.580±0.124	0.902±0.038
PAAC	KNN	0.711±0.030	0.934±0.031	0.616±0.063	0.807±0.017	0.775±0.025	0.583±0.046	0.858±0.039
PAAC	RF	0.792±0.050	0.738±0.089	0.801±0.070	0.760±0.048	0.769±0.038	0.545±0.075	0.849±0.037
PAAC	MLP	0.880±0.061	0.663±0.092	0.900±0.064	0.749±0.045	0.782±0.027	0.587±0.048	0.893±0.022
PAAC	LR	0.748±0.032	0.760±0.153	0.735±0.088	0.743±0.069	0.748±0.040	0.509±0.080	0.848±0.026
PAAC	XGB	0.841±0.048	0.748±0.120	0.854±0.053	0.785±0.069	0.801±0.049	0.612±0.091	0.891±0.038
PAAC	Light	0.848±0.048	0.760±0.105	0.859±0.055	0.796±0.059	0.810±0.044	0.628±0.083	0.898±0.035
PAAC	CAT	0.856±0.047	0.801±0.112	0.861±0.055	0.823±0.064	0.831±0.051	0.670±0.097	0.907±0.033
PAAC	Ens_vote	0.854±0.051	0.784±0.108	0.859±0.060	0.811±0.055	0.822±0.040	0.653±0.076	0.914±0.033
PAAC	Sta_LR	0.872±0.048	0.736±0.128	0.886±0.052	0.790±0.070	0.811±0.049	0.637±0.086	0.916±0.031
PAAC	Sta_GBC	0.866±0.050	0.697±0.092	0.891±0.045	0.769±0.065	0.794±0.050	0.601±0.094	0.897±0.035
PSSM_AC	SVM	0.778±0.390	0.213±0.181	0.990±0.014	0.313±0.231	0.602±0.084	0.288±0.182	0.912±0.015
PSSM_AC	KNN	0.821±0.042	0.828±0.046	0.818±0.048	0.824±0.033	0.823±0.033	0.647±0.068	0.823±0.033
PSSM_AC	RF	0.935±0.042	0.275±0.059	0.981±0.012	0.421±0.069	0.627±0.030	0.360±0.053	0.787±0.043
PSSM_AC	MLP	0.993±0.014	0.236±0.067	0.998±0.005	0.376±0.085	0.617±0.033	0.359±0.053	0.922±0.018
PSSM_AC	LR	0.952±0.035	0.507±0.184	0.971±0.025	0.640±0.157	0.739±0.083	0.543±0.130	0.926±0.009
PSSM_AC	XGB	0.936±0.042	0.352±0.108	0.976±0.020	0.502±0.117	0.664±0.051	0.418±0.088	0.870±0.030
PSSM_AC	Light	1.000±0.000	0.272±0.064	1.000±0.000	0.424±0.083	0.636±0.033	0.395±0.057	0.874±0.038
PSSM_AC	CAT	0.957±0.032	0.424±0.140	0.976±0.026	0.572±0.121	0.700±0.057	0.483±0.080	0.903±0.013
PSSM_AC	Ens_vote	0.988±0.015	0.340±0.052	0.995±0.006	0.503±0.058	0.667±0.024	0.443±0.038	0.936±0.010
PSSM_AC	Sta_LR	0.981±0.015	0.347±0.055	0.993±0.006	0.510±0.062	0.670±0.026	0.445±0.039	0.937±0.007
PSSM_AC	Sta_GBC	0.988±0.015	0.299±0.104	0.995±0.006	0.448±0.123	0.647±0.050	0.407±0.080	0.859±0.103
RPSSM	SVM	0.914±0.062	0.705±0.228	0.915±0.068	0.762±0.171	0.810±0.089	0.652±0.130	0.924±0.028
RPSSM	KNN	0.738±0.020	0.925±0.024	0.670±0.035	0.820±0.014	0.797±0.016	0.616±0.031	0.897±0.010
RPSSM	RF	0.899±0.016	0.653±0.112	0.927±0.015	0.751±0.082	0.790±0.051	0.605±0.085	0.896±0.030
RPSSM	MLP	0.886±0.022	0.876±0.031	0.886±0.026	0.880±0.014	0.881±0.013	0.763±0.025	0.953±0.007
RPSSM	LR	0.815±0.066	0.876±0.069	0.789±0.105	0.840±0.027	0.833±0.033	0.676±0.057	0.925±0.015
RPSSM	XGB	0.892±0.017	0.777±0.078	0.905±0.021	0.828±0.045	0.841±0.034	0.690±0.058	0.936±0.019
RPSSM	Light	0.907±0.013	0.767±0.092	0.920±0.020	0.828±0.053	0.843±0.039	0.698±0.066	0.939±0.016
RPSSM	CAT	0.926±0.014	0.765±0.066	0.939±0.011	0.836±0.042	0.852±0.034	0.716±0.061	0.944±0.017
RPSSM	Ens_vote	0.916±0.013	0.842±0.048	0.922±0.017	0.877±0.024	0.882±0.019	0.768±0.036	0.955±0.008
RPSSM	Sta_LR	0.931±0.011	0.852±0.048	0.937±0.012	0.889±0.029	0.894±0.024	0.792±0.044	0.955±0.012
RPSSM	Sta_GBC	0.901±0.035	0.794±0.024	0.910±0.037	0.843±0.010	0.852±0.012	0.710±0.028	0.935±0.007
SSA	SVM	0.903±0.038	0.740±0.099	0.915±0.043	0.807±0.054	0.828±0.033	0.671±0.047	0.920±0.009
SSA	KNN	0.699±0.036	0.937±0.043	0.592±0.070	0.799±0.028	0.765±0.037	0.566±0.071	0.864±0.026
SSA	RF	0.857±0.034	0.672±0.103	0.884±0.044	0.747±0.056	0.778±0.032	0.574±0.051	0.875±0.008
SSA	MLP	0.848±0.032	0.794±0.143	0.852±0.056	0.811±0.077	0.823±0.050	0.657±0.084	0.903±0.021
SSA	LR	0.817±0.036	0.811±0.113	0.813±0.062	0.808±0.053	0.812±0.037	0.633±0.072	0.903±0.014
SSA	XGB	0.858±0.018	0.731±0.112	0.879±0.028	0.784±0.064	0.805±0.046	0.620±0.083	0.902±0.012
SSA	Light	0.908±0.038	0.624±0.123	0.934±0.034	0.732±0.083	0.779±0.054	0.591±0.089	0.906±0.009
SSA	CAT	0.882±0.021	0.745±0.119	0.898±0.033	0.802±0.063	0.822±0.045	0.657±0.080	0.913±0.014
SSA	Ens_vote	0.880±0.026	0.789±0.092	0.891±0.034	0.829±0.049	0.840±0.036	0.687±0.065	0.923±0.007
SSA	Sta_LR	0.908±0.029	0.743±0.129	0.922±0.037	0.810±0.080	0.832±0.057	0.682±0.097	0.925±0.008
SSA	Sta_GBC	0.912±0.019	0.634±0.070	0.937±0.021	0.745±0.045	0.785±0.027	0.601±0.038	0.898±0.014
AAC*PAAC	SVM	0.942±0.035	0.522±0.129	0.966±0.026	0.661±0.112	0.744±0.062	0.546±0.098	0.916±0.024
AAC*PAAC	KNN	0.732±0.022	0.927±0.014	0.660±0.037	0.818±0.016	0.794±0.021	0.610±0.039	0.892±0.024
AAC*PAAC	RF	0.811±0.048	0.724±0.141	0.823±0.078	0.754±0.083	0.773±0.050	0.559±0.085	0.851±0.034
AAC*PAAC	MLP	0.884±0.064	0.677±0.128	0.900±0.073	0.756±0.071	0.789±0.046	0.602±0.079	0.904±0.016
AAC*PAAC	LR	0.802±0.035	0.787±0.115	0.801±0.068	0.788±0.062	0.794±0.043	0.595±0.077	0.862±0.021
AAC*PAAC	XGB	0.850±0.044	0.806±0.085	0.854±0.057	0.824±0.047	0.830±0.039	0.666±0.076	0.904±0.031
AAC*PAAC	Light	0.868±0.025	0.748±0.090	0.886±0.029	0.800±0.057	0.817±0.042	0.642±0.075	0.905±0.024
AAC*PAAC	CAT	0.860±0.049	0.782±0.100	0.869±0.059	0.815±0.059	0.825±0.047	0.658±0.089	0.915±0.029
AAC*PAAC	Ens_vote	0.879±0.038	0.779±0.096	0.891±0.046	0.822±0.060	0.835±0.046	0.678±0.084	0.923±0.022
AAC*PAAC	Sta_LR	0.906±0.052	0.687±0.097	0.925±0.050	0.776±0.065	0.806±0.047	0.634±0.084	0.924±0.024
AAC*PAAC	Sta_GBC	0.905±0.042	0.634±0.029	0.932±0.033	0.745±0.024	0.783±0.022	0.594±0.046	0.902±0.037
AAC*PSSM_AC	SVM	0.988±0.025	0.131±0.125	0.995±0.010	0.210±0.176	0.563±0.057	0.230±0.119	0.936±0.018
AAC*PSSM_AC	KNN	0.864±0.050	0.891±0.033	0.854±0.068	0.875±0.022	0.873±0.027	0.748±0.050	0.896±0.026
AAC*PSSM_AC	RF	0.954±0.010	0.383±0.110	0.981±0.010	0.537±0.107	0.682±0.050	0.453±0.076	0.853±0.031
AAC*PSSM_AC	MLP	0.972±0.015	0.417±0.140	0.990±0.005	0.572±0.136	0.704±0.071	0.494±0.118	0.951±0.008
AAC*PSSM_AC	LR	0.952±0.010	0.616±0.190	0.968±0.013	0.729±0.149	0.793±0.088	0.629±0.140	0.944±0.009
AAC*PSSM_AC	XGB	0.907±0.027	0.570±0.138	0.937±0.034	0.688±0.100	0.754±0.052	0.550±0.075	0.913±0.012
AAC*PSSM_AC	Light	0.986±0.017	0.345±0.139	0.993±0.010	0.494±0.145	0.669±0.065	0.441±0.099	0.907±0.019
AAC*PSSM_AC	CAT	0.961±0.041	0.473±0.146	0.973±0.036	0.617±0.118	0.723±0.056	0.521±0.078	0.926±0.010
AAC*PSSM_AC	Ens_vote	0.980±0.023	0.538±0.179	0.985±0.018	0.675±0.150	0.762±0.082	0.589±0.125	0.955±0.009
AAC*PSSM_AC	Sta_LR	0.987±0.018	0.524±0.174	0.990±0.014	0.665±0.150	0.757±0.080	0.584±0.123	0.957±0.006
AAC*PSSM_AC	Sta_GBC	0.973±0.024	0.366±0.109	0.988±0.013	0.521±0.114	0.677±0.049	0.451±0.076	0.868±0.039
AAC*RPSSM	SVM	0.957±0.045	0.762±0.116	0.959±0.053	0.840±0.061	0.860±0.042	0.743±0.067	0.949±0.012
AAC*RPSSM	KNN	0.753±0.017	0.934±0.035	0.692±0.035	0.833±0.012	0.813±0.013	0.647±0.028	0.919±0.017
AAC*RPSSM	RF	0.925±0.032	0.701±0.060	0.944±0.023	0.797±0.049	0.823±0.039	0.666±0.074	0.922±0.022
AAC*RPSSM	MLP	0.888±0.037	0.852±0.067	0.888±0.047	0.867±0.029	0.870±0.023	0.745±0.040	0.956±0.010
AAC*RPSSM	LR	0.844±0.018	0.869±0.040	0.840±0.022	0.856±0.024	0.854±0.022	0.710±0.045	0.923±0.009
AAC*RPSSM	XGB	0.909±0.025	0.794±0.071	0.920±0.025	0.846±0.044	0.857±0.037	0.721±0.069	0.936±0.021
AAC*RPSSM	Light	0.917±0.033	0.796±0.053	0.927±0.030	0.851±0.036	0.862±0.032	0.731±0.063	0.941±0.015
AAC*RPSSM	CAT	0.926±0.017	0.796±0.063	0.937±0.014	0.855±0.041	0.866±0.034	0.741±0.063	0.948±0.013
AAC*RPSSM	Ens_vote	0.937±0.025	0.852±0.042	0.942±0.025	0.892±0.026	0.897±0.023	0.798±0.044	0.958±0.011
AAC*RPSSM	Sta_LR	0.944±0.030	0.825±0.060	0.949±0.032	0.879±0.030	0.887±0.025	0.783±0.046	0.957±0.009
AAC*RPSSM	Sta_GBC	0.939±0.035	0.801±0.079	0.944±0.038	0.861±0.035	0.873±0.027	0.757±0.047	0.949±0.011
AAC*SSA	SVM	0.929±0.048	0.675±0.106	0.942±0.047	0.774±0.061	0.808±0.036	0.646±0.049	0.925±0.012
AAC*SSA	KNN	0.703±0.033	0.937±0.034	0.602±0.061	0.803±0.025	0.769±0.033	0.573±0.063	0.865±0.025
AAC*SSA	RF	0.882±0.017	0.735±0.063	0.901±0.021	0.800±0.033	0.818±0.023	0.647±0.039	0.898±0.012
AAC*SSA	MLP	0.861±0.039	0.770±0.088	0.874±0.042	0.810±0.051	0.822±0.038	0.650±0.071	0.902±0.017
AAC*SSA	LR	0.820±0.041	0.799±0.129	0.818±0.072	0.801±0.062	0.808±0.041	0.628±0.077	0.900±0.015
AAC*SSA	XGB	0.870±0.031	0.733±0.099	0.891±0.028	0.792±0.062	0.812±0.048	0.635±0.089	0.902±0.014
AAC*SSA	Light	0.921±0.022	0.602±0.146	0.947±0.025	0.717±0.102	0.774±0.064	0.589±0.101	0.908±0.013
AAC*SSA	CAT	0.885±0.029	0.757±0.115	0.898±0.039	0.810±0.058	0.828±0.042	0.669±0.075	0.914±0.012
AAC*SSA	Ens_vote	0.898±0.029	0.784±0.108	0.908±0.037	0.832±0.062	0.846±0.044	0.702±0.076	0.930±0.008
AAC*SSA	Sta_LR	0.918±0.038	0.740±0.108	0.929±0.043	0.814±0.061	0.835±0.042	0.688±0.070	0.931±0.011
AAC*SSA	Sta_GBC	0.908±0.048	0.668±0.142	0.922±0.044	0.755±0.095	0.795±0.051	0.619±0.064	0.892±0.019
PAAC*PSSM_AC	SVM	0.800±0.400	0.077±0.113	1.000±0.000	0.126±0.171	0.539±0.055	0.154±0.142	0.947±0.014
PAAC*PSSM_AC	KNN	0.737±0.034	0.947±0.037	0.658±0.070	0.827±0.023	0.802±0.031	0.633±0.056	0.894±0.020
PAAC*PSSM_AC	RF	0.972±0.035	0.325±0.090	0.988±0.015	0.479±0.092	0.657±0.039	0.419±0.056	0.815±0.038
PAAC*PSSM_AC	MLP	0.993±0.014	0.348±0.163	0.995±0.010	0.495±0.151	0.671±0.077	0.449±0.116	0.950±0.011
PAAC*PSSM_AC	LR	0.940±0.019	0.563±0.196	0.961±0.024	0.681±0.158	0.762±0.086	0.576±0.134	0.943±0.011
PAAC*PSSM_AC	XGB	0.964±0.031	0.468±0.090	0.981±0.021	0.624±0.079	0.725±0.038	0.524±0.058	0.906±0.020
PAAC*PSSM_AC	Light	1.000±0.000	0.267±0.057	1.000±0.000	0.418±0.074	0.634±0.029	0.391±0.050	0.913±0.016
PAAC*PSSM_AC	CAT	0.987±0.016	0.393±0.114	0.995±0.006	0.553±0.112	0.694±0.057	0.484±0.092	0.930±0.017
PAAC*PSSM_AC	Ens_vote	0.994±0.011	0.369±0.070	0.998±0.005	0.534±0.077	0.683±0.033	0.470±0.054	0.951±0.015
PAAC*PSSM_AC	Sta_LR	0.994±0.011	0.352±0.110	0.998±0.005	0.510±0.116	0.675±0.054	0.456±0.086	0.953±0.012
PAAC*PSSM_AC	Sta_GBC	0.987±0.026	0.279±0.067	0.995±0.010	0.430±0.083	0.637±0.032	0.392±0.051	0.842±0.102
PAAC*RPSSM	SVM	0.935±0.041	0.662±0.258	0.947±0.045	0.737±0.210	0.804±0.113	0.647±0.180	0.949±0.014
PAAC*RPSSM	KNN	0.744±0.010	0.966±0.018	0.667±0.014	0.840±0.012	0.817±0.013	0.664±0.027	0.905±0.021
PAAC*RPSSM	RF	0.910±0.017	0.711±0.064	0.930±0.016	0.797±0.044	0.820±0.030	0.658±0.052	0.926±0.029
PAAC*RPSSM	MLP	0.895±0.008	0.891±0.017	0.896±0.010	0.893±0.007	0.893±0.006	0.787±0.012	0.958±0.009
PAAC*RPSSM	LR	0.848±0.020	0.864±0.040	0.845±0.026	0.855±0.019	0.854±0.017	0.710±0.034	0.929±0.011
PAAC*RPSSM	XGB	0.915±0.020	0.764±0.094	0.930±0.016	0.830±0.063	0.847±0.046	0.706±0.082	0.938±0.019
PAAC*RPSSM	Light	0.913±0.014	0.762±0.084	0.927±0.013	0.828±0.052	0.845±0.039	0.701±0.069	0.946±0.012
PAAC*RPSSM	CAT	0.916±0.022	0.818±0.067	0.925±0.021	0.863±0.042	0.871±0.034	0.748±0.063	0.954±0.012
PAAC*RPSSM	Ens_vote	0.927±0.015	0.857±0.069	0.932±0.016	0.889±0.041	0.894±0.033	0.793±0.060	0.958±0.011
PAAC*RPSSM	Sta_LR	0.936±0.025	0.805±0.101	0.944±0.025	0.862±0.065	0.875±0.049	0.760±0.085	0.960±0.010
PAAC*RPSSM	Sta_GBC	0.926±0.014	0.779±0.091	0.937±0.018	0.843±0.053	0.858±0.039	0.728±0.065	0.951±0.011
PAAC*SSA	SVM	0.931±0.048	0.687±0.110	0.942±0.048	0.782±0.062	0.814±0.036	0.657±0.048	0.926±0.005
PAAC*SSA	KNN	0.690±0.034	0.944±0.032	0.573±0.070	0.797±0.023	0.759±0.032	0.558±0.058	0.839±0.034
PAAC*SSA	RF	0.873±0.024	0.665±0.069	0.903±0.023	0.753±0.046	0.784±0.032	0.586±0.055	0.886±0.016
PAAC*SSA	MLP	0.882±0.031	0.680±0.174	0.915±0.011	0.757±0.138	0.797±0.086	0.614±0.150	0.910±0.027
PAAC*SSA	LR	0.838±0.025	0.816±0.113	0.840±0.043	0.822±0.060	0.828±0.044	0.662±0.083	0.912±0.014
PAAC*SSA	XGB	0.887±0.020	0.748±0.061	0.903±0.026	0.809±0.029	0.825±0.018	0.661±0.027	0.909±0.010
PAAC*SSA	Light	0.911±0.013	0.680±0.108	0.932±0.018	0.773±0.072	0.806±0.047	0.635±0.074	0.916±0.007
PAAC*SSA	CAT	0.908±0.026	0.770±0.085	0.920±0.030	0.830±0.047	0.845±0.034	0.701±0.059	0.923±0.011
PAAC*SSA	Ens_vote	0.910±0.014	0.796±0.106	0.920±0.020	0.845±0.064	0.858±0.046	0.726±0.077	0.932±0.003
PAAC*SSA	Sta_LR	0.913±0.026	0.753±0.126	0.930±0.023	0.820±0.090	0.841±0.064	0.696±0.111	0.930±0.010
PAAC*SSA	Sta_GBC	0.898±0.034	0.614±0.083	0.932±0.018	0.727±0.070	0.773±0.047	0.576±0.085	0.902±0.017
PSSM_AC*RPSSM	SVM	1.000±0.000	0.124±0.094	1.000±0.000	0.209±0.141	0.562±0.048	0.239±0.109	0.901±0.050
PSSM_AC*RPSSM	KNN	0.850±0.030	0.881±0.022	0.842±0.041	0.865±0.016	0.862±0.019	0.725±0.037	0.890±0.040
PSSM_AC*RPSSM	RF	0.879±0.040	0.607±0.053	0.915±0.034	0.716±0.041	0.761±0.031	0.549±0.060	0.894±0.020
PSSM_AC*RPSSM	MLP	0.980±0.017	0.393±0.160	0.990±0.009	0.543±0.148	0.692±0.076	0.477±0.117	0.942±0.005
PSSM_AC*RPSSM	LR	0.932±0.063	0.509±0.233	0.942±0.087	0.621±0.148	0.726±0.076	0.524±0.119	0.940±0.006
PSSM_AC*RPSSM	XGB	0.906±0.037	0.652±0.110	0.927±0.042	0.751±0.062	0.790±0.036	0.609±0.053	0.924±0.017
PSSM_AC*RPSSM	Light	0.949±0.035	0.536±0.144	0.966±0.028	0.670±0.119	0.751±0.061	0.560±0.088	0.919±0.021
PSSM_AC*RPSSM	CAT	0.915±0.058	0.643±0.133	0.929±0.057	0.742±0.083	0.786±0.044	0.607±0.061	0.928±0.014
PSSM_AC*RPSSM	Ens_vote	0.980±0.016	0.504±0.161	0.988±0.011	0.649±0.138	0.746±0.075	0.564±0.116	0.949±0.013
PSSM_AC*RPSSM	Sta_LR	0.967±0.028	0.519±0.192	0.980±0.018	0.654±0.157	0.750±0.089	0.566±0.142	0.949±0.015
PSSM_AC*RPSSM	Sta_GBC	0.944±0.047	0.441±0.130	0.966±0.040	0.587±0.104	0.704±0.046	0.484±0.060	0.917±0.012
PSSM_AC*SSA	SVM	0.992±0.017	0.231±0.182	0.998±0.005	0.336±0.253	0.614±0.091	0.319±0.191	0.954±0.008
PSSM_AC*SSA	KNN	0.735±0.041	0.951±0.028	0.653±0.076	0.829±0.025	0.802±0.035	0.635±0.060	0.887±0.023
PSSM_AC*SSA	RF	0.948±0.034	0.405±0.062	0.976±0.017	0.564±0.057	0.691±0.025	0.465±0.036	0.862±0.059
PSSM_AC*SSA	MLP	0.947±0.032	0.535±0.181	0.964±0.037	0.663±0.137	0.750±0.074	0.560±0.112	0.939±0.018
PSSM_AC*SSA	LR	0.947±0.037	0.601±0.161	0.959±0.033	0.718±0.119	0.780±0.064	0.607±0.091	0.940±0.012
PSSM_AC*SSA	XGB	0.930±0.047	0.504±0.129	0.954±0.046	0.641±0.090	0.729±0.043	0.520±0.059	0.927±0.018
PSSM_AC*SSA	Light	0.963±0.023	0.366±0.089	0.985±0.009	0.524±0.091	0.676±0.042	0.447±0.066	0.908±0.031
PSSM_AC*SSA	CAT	0.972±0.017	0.427±0.122	0.985±0.012	0.582±0.113	0.706±0.054	0.498±0.080	0.931±0.014
PSSM_AC*SSA	Ens_vote	0.975±0.017	0.465±0.098	0.988±0.008	0.624±0.090	0.727±0.047	0.532±0.074	0.948±0.015
PSSM_AC*SSA	Sta_LR	0.989±0.015	0.415±0.101	0.995±0.006	0.577±0.094	0.705±0.049	0.503±0.077	0.945±0.014
PSSM_AC*SSA	Sta_GBC	0.977±0.020	0.371±0.115	0.990±0.009	0.528±0.110	0.681±0.054	0.459±0.083	0.889±0.065
RPSSM*SSA	SVM	0.944±0.028	0.791±0.063	0.951±0.027	0.859±0.037	0.871±0.030	0.754±0.054	0.948±0.009
RPSSM*SSA	KNN	0.725±0.022	0.961±0.032	0.633±0.043	0.826±0.018	0.797±0.021	0.631±0.043	0.889±0.030
RPSSM*SSA	RF	0.928±0.025	0.750±0.106	0.939±0.028	0.824±0.064	0.845±0.044	0.706±0.071	0.925±0.032
RPSSM*SSA	MLP	0.930±0.057	0.774±0.136	0.932±0.070	0.834±0.075	0.853±0.050	0.727±0.080	0.954±0.011
RPSSM*SSA	LR	0.858±0.037	0.869±0.045	0.852±0.054	0.861±0.013	0.860±0.013	0.724±0.022	0.937±0.007
RPSSM*SSA	XGB	0.906±0.022	0.815±0.076	0.913±0.030	0.855±0.033	0.864±0.023	0.735±0.039	0.941±0.018
RPSSM*SSA	Light	0.937±0.019	0.755±0.121	0.947±0.025	0.829±0.069	0.851±0.050	0.720±0.083	0.949±0.011
RPSSM*SSA	CAT	0.929±0.023	0.820±0.093	0.934±0.028	0.867±0.047	0.877±0.035	0.764±0.059	0.952±0.012
RPSSM*SSA	Ens_vote	0.924±0.028	0.854±0.062	0.927±0.032	0.886±0.028	0.891±0.023	0.786±0.041	0.958±0.011
RPSSM*SSA	Sta_LR	0.934±0.039	0.798±0.085	0.939±0.044	0.857±0.041	0.869±0.030	0.750±0.051	0.956±0.011
RPSSM*SSA	Sta_GBC	0.929±0.038	0.794±0.077	0.939±0.034	0.854±0.051	0.866±0.042	0.743±0.079	0.937±0.027
AAC*PAAC*PSSM_AC	SVM	0.800±0.400	0.182±0.185	1.000±0.000	0.269±0.254	0.591±0.092	0.264±0.206	0.955±0.006
AAC*PAAC*PSSM_AC	KNN	0.744±0.032	0.961±0.028	0.667±0.062	0.839±0.023	0.814±0.031	0.659±0.055	0.907±0.017
AAC*PAAC*PSSM_AC	RF	0.957±0.039	0.296±0.078	0.983±0.016	0.445±0.088	0.640±0.032	0.385±0.041	0.827±0.025
AAC*PAAC*PSSM_AC	MLP	0.981±0.017	0.390±0.088	0.993±0.006	0.553±0.091	0.692±0.042	0.479±0.071	0.951±0.012
AAC*PAAC*PSSM_AC	LR	0.940±0.020	0.560±0.195	0.961±0.024	0.679±0.158	0.761±0.086	0.574±0.134	0.945±0.008
AAC*PAAC*PSSM_AC	XGB	0.949±0.019	0.475±0.094	0.973±0.012	0.627±0.080	0.724±0.042	0.518±0.064	0.918±0.019
AAC*PAAC*PSSM_AC	Light	0.989±0.021	0.292±0.082	0.995±0.010	0.443±0.091	0.643±0.038	0.403±0.055	0.910±0.024
AAC*PAAC*PSSM_AC	CAT	0.977±0.020	0.424±0.144	0.988±0.013	0.577±0.128	0.706±0.065	0.500±0.099	0.938±0.009
AAC*PAAC*PSSM_AC	Ens_vote	0.992±0.010	0.451±0.115	0.995±0.006	0.611±0.108	0.723±0.054	0.532±0.082	0.957±0.015
AAC*PAAC*PSSM_AC	Sta_LR	0.995±0.011	0.374±0.092	0.998±0.005	0.536±0.095	0.686±0.044	0.474±0.069	0.956±0.014
AAC*PAAC*PSSM_AC	Sta_GBC	0.971±0.030	0.364±0.133	0.985±0.018	0.514±0.135	0.675±0.059	0.446±0.087	0.900±0.033
AAC*PAAC*RPSSM	SVM	0.978±0.008	0.655±0.043	0.985±0.005	0.784±0.032	0.820±0.022	0.679±0.038	0.956±0.012
AAC*PAAC*RPSSM	KNN	0.739±0.019	0.954±0.022	0.663±0.033	0.833±0.015	0.808±0.018	0.645±0.034	0.905±0.013
AAC*PAAC*RPSSM	RF	0.928±0.015	0.674±0.107	0.949±0.009	0.777±0.082	0.812±0.052	0.650±0.088	0.923±0.027
AAC*PAAC*RPSSM	MLP	0.916±0.020	0.886±0.042	0.918±0.023	0.900±0.018	0.902±0.015	0.805±0.027	0.961±0.010
AAC*PAAC*RPSSM	LR	0.860±0.016	0.866±0.026	0.859±0.018	0.863±0.016	0.863±0.015	0.726±0.030	0.928±0.009
AAC*PAAC*RPSSM	XGB	0.908±0.007	0.789±0.071	0.920±0.012	0.842±0.041	0.854±0.030	0.717±0.051	0.938±0.019
AAC*PAAC*RPSSM	Light	0.930±0.011	0.777±0.068	0.942±0.009	0.845±0.044	0.859±0.034	0.730±0.060	0.947±0.018
AAC*PAAC*RPSSM	CAT	0.919±0.024	0.825±0.072	0.927±0.023	0.868±0.045	0.876±0.037	0.758±0.069	0.953±0.012
AAC*PAAC*RPSSM	Ens_vote	0.929±0.018	0.859±0.052	0.934±0.015	0.892±0.035	0.897±0.031	0.796±0.059	0.960±0.009
AAC*PAAC*RPSSM	Sta_LR	0.940±0.030	0.808±0.052	0.949±0.024	0.869±0.043	0.879±0.037	0.765±0.071	0.961±0.007
AAC*PAAC*RPSSM	Sta_GBC	0.940±0.042	0.786±0.054	0.949±0.036	0.855±0.044	0.868±0.039	0.746±0.075	0.951±0.018
AAC*PAAC*SSA	SVM	0.935±0.047	0.643±0.124	0.946±0.049	0.751±0.068	0.795±0.039	0.627±0.052	0.929±0.007
AAC*PAAC*SSA	KNN	0.707±0.051	0.951±0.027	0.600±0.096	0.810±0.035	0.775±0.049	0.590±0.087	0.861±0.033
AAC*PAAC*SSA	RF	0.886±0.023	0.692±0.054	0.910±0.022	0.776±0.037	0.801±0.027	0.618±0.048	0.899±0.012
AAC*PAAC*SSA	MLP	0.885±0.052	0.748±0.129	0.895±0.068	0.802±0.078	0.822±0.052	0.659±0.087	0.926±0.014
AAC*PAAC*SSA	LR	0.837±0.020	0.816±0.139	0.840±0.041	0.819±0.077	0.828±0.056	0.664±0.105	0.911±0.015
AAC*PAAC*SSA	XGB	0.885±0.022	0.743±0.076	0.903±0.025	0.805±0.046	0.823±0.033	0.656±0.058	0.911±0.012
AAC*PAAC*SSA	Light	0.911±0.022	0.687±0.092	0.932±0.022	0.780±0.061	0.809±0.041	0.641±0.067	0.917±0.003
AAC*PAAC*SSA	CAT	0.905±0.028	0.762±0.083	0.917±0.032	0.824±0.047	0.840±0.035	0.691±0.060	0.921±0.012
AAC*PAAC*SSA	Ens_vote	0.914±0.020	0.809±0.106	0.922±0.025	0.853±0.063	0.865±0.046	0.740±0.078	0.935±0.006
AAC*PAAC*SSA	Sta_LR	0.936±0.028	0.741±0.121	0.947±0.031	0.820±0.080	0.843±0.053	0.707±0.083	0.936±0.008
AAC*PAAC*SSA	Sta_GBC	0.923±0.011	0.590±0.147	0.949±0.020	0.708±0.110	0.770±0.064	0.581±0.098	0.898±0.014
AAC*PSSM_AC*RPSSM	SVM	0.990±0.020	0.193±0.249	0.993±0.015	0.262±0.274	0.593±0.116	0.283±0.201	0.930±0.023
AAC*PSSM_AC*RPSSM	KNN	0.829±0.059	0.888±0.041	0.808±0.085	0.855±0.015	0.848±0.025	0.704±0.043	0.907±0.023
AAC*PSSM_AC*RPSSM	RF	0.904±0.060	0.500±0.261	0.930±0.068	0.595±0.209	0.715±0.102	0.491±0.153	0.903±0.027
AAC*PSSM_AC*RPSSM	MLP	0.972±0.015	0.417±0.087	0.988±0.008	0.578±0.086	0.703±0.040	0.493±0.065	0.948±0.015
AAC*PSSM_AC*RPSSM	LR	0.940±0.041	0.579±0.201	0.954±0.051	0.692±0.147	0.767±0.079	0.587±0.121	0.943±0.008
AAC*PSSM_AC*RPSSM	XGB	0.921±0.047	0.682±0.101	0.934±0.047	0.776±0.053	0.808±0.030	0.643±0.039	0.930±0.014
AAC*PSSM_AC*RPSSM	Light	0.951±0.034	0.573±0.105	0.966±0.028	0.707±0.076	0.769±0.040	0.590±0.053	0.926±0.018
AAC*PSSM_AC*RPSSM	CAT	0.915±0.049	0.657±0.083	0.932±0.051	0.759±0.039	0.795±0.019	0.619±0.022	0.932±0.012
AAC*PSSM_AC*RPSSM	Ens_vote	0.964±0.022	0.558±0.148	0.976±0.017	0.693±0.116	0.767±0.065	0.591±0.097	0.954±0.010
AAC*PSSM_AC*RPSSM	Sta_LR	0.968±0.023	0.640±0.166	0.976±0.020	0.755±0.128	0.808±0.075	0.659±0.115	0.956±0.011
AAC*PSSM_AC*RPSSM	Sta_GBC	0.941±0.031	0.465±0.127	0.968±0.023	0.612±0.110	0.717±0.056	0.504±0.086	0.910±0.020
AAC*PSSM_AC*SSA	SVM	0.993±0.014	0.306±0.162	0.998±0.005	0.441±0.213	0.652±0.082	0.402±0.160	0.954±0.010
AAC*PSSM_AC*SSA	KNN	0.750±0.027	0.939±0.037	0.684±0.054	0.833±0.014	0.812±0.017	0.648±0.030	0.904±0.012
AAC*PSSM_AC*SSA	RF	0.935±0.055	0.364±0.100	0.968±0.034	0.513±0.096	0.666±0.037	0.420±0.053	0.858±0.025
AAC*PSSM_AC*SSA	MLP	0.976±0.020	0.402±0.106	0.988±0.011	0.560±0.105	0.695±0.047	0.482±0.068	0.940±0.015
AAC*PSSM_AC*SSA	LR	0.933±0.024	0.587±0.157	0.954±0.025	0.706±0.120	0.771±0.067	0.586±0.102	0.935±0.010
AAC*PSSM_AC*SSA	XGB	0.935±0.044	0.497±0.078	0.961±0.030	0.644±0.060	0.729±0.027	0.520±0.039	0.919±0.017
AAC*PSSM_AC*SSA	Light	0.971±0.016	0.352±0.074	0.990±0.005	0.513±0.082	0.671±0.039	0.443±0.067	0.909±0.020
AAC*PSSM_AC*SSA	CAT	0.963±0.030	0.427±0.153	0.978±0.026	0.573±0.128	0.703±0.063	0.489±0.091	0.932±0.009
AAC*PSSM_AC*SSA	Ens_vote	0.983±0.015	0.478±0.098	0.990±0.009	0.636±0.088	0.734±0.044	0.546±0.065	0.946±0.013
AAC*PSSM_AC*SSA	Sta_LR	0.993±0.014	0.381±0.113	0.998±0.005	0.542±0.107	0.689±0.056	0.479±0.089	0.950±0.012
AAC*PSSM_AC*SSA	Sta_GBC	0.975±0.021	0.364±0.121	0.990±0.009	0.519±0.119	0.677±0.058	0.453±0.091	0.878±0.029
AAC*RPSSM*SSA	SVM	0.938±0.027	0.777±0.093	0.947±0.030	0.846±0.052	0.862±0.038	0.738±0.064	0.950±0.006
AAC*RPSSM*SSA	KNN	0.725±0.024	0.961±0.028	0.633±0.054	0.826±0.011	0.797±0.017	0.632±0.026	0.886±0.007
AAC*RPSSM*SSA	RF	0.937±0.022	0.723±0.100	0.949±0.023	0.812±0.057	0.836±0.041	0.694±0.067	0.937±0.015
AAC*RPSSM*SSA	MLP	0.905±0.045	0.816±0.097	0.908±0.056	0.852±0.039	0.862±0.028	0.734±0.047	0.946±0.004
AAC*RPSSM*SSA	LR	0.864±0.052	0.847±0.075	0.859±0.077	0.851±0.030	0.853±0.027	0.713±0.049	0.934±0.006
AAC*RPSSM*SSA	XGB	0.905±0.025	0.796±0.100	0.913±0.035	0.842±0.048	0.854±0.033	0.719±0.057	0.941±0.014
AAC*RPSSM*SSA	Light	0.937±0.021	0.742±0.133	0.947±0.027	0.820±0.077	0.845±0.053	0.711±0.085	0.942±0.010
AAC*RPSSM*SSA	CAT	0.921±0.025	0.823±0.082	0.927±0.031	0.866±0.037	0.875±0.028	0.758±0.047	0.951±0.009
AAC*RPSSM*SSA	Ens_vote	0.921±0.045	0.849±0.065	0.922±0.052	0.881±0.029	0.886±0.024	0.778±0.045	0.957±0.011
AAC*RPSSM*SSA	Sta_LR	0.952±0.036	0.827±0.078	0.954±0.038	0.881±0.035	0.891±0.026	0.792±0.040	0.957±0.011
AAC*RPSSM*SSA	Sta_GBC	0.911±0.053	0.735±0.083	0.927±0.042	0.811±0.060	0.831±0.049	0.677±0.094	0.930±0.022
PAAC*PSSM_AC*RPSSM	SVM	0.992±0.010	0.279±0.268	0.995±0.006	0.366±0.321	0.637±0.130	0.351±0.245	0.938±0.026
PAAC*PSSM_AC*RPSSM	KNN	0.779±0.033	0.949±0.031	0.728±0.053	0.855±0.023	0.839±0.028	0.696±0.053	0.910±0.022
PAAC*PSSM_AC*RPSSM	RF	0.961±0.010	0.410±0.152	0.983±0.010	0.559±0.143	0.697±0.072	0.478±0.113	0.902±0.033
PAAC*PSSM_AC*RPSSM	MLP	0.970±0.018	0.461±0.133	0.985±0.009	0.613±0.125	0.723±0.063	0.523±0.100	0.949±0.012
PAAC*PSSM_AC*RPSSM	LR	0.941±0.035	0.557±0.213	0.956±0.046	0.673±0.154	0.757±0.085	0.572±0.133	0.945±0.008
PAAC*PSSM_AC*RPSSM	XGB	0.937±0.036	0.575±0.065	0.959±0.030	0.709±0.045	0.767±0.025	0.580±0.039	0.923±0.018
PAAC*PSSM_AC*RPSSM	Light	0.969±0.017	0.519±0.158	0.981±0.012	0.660±0.135	0.750±0.072	0.565±0.109	0.935±0.022
PAAC*PSSM_AC*RPSSM	CAT	0.946±0.042	0.570±0.132	0.961±0.037	0.699±0.096	0.766±0.052	0.583±0.074	0.936±0.014
PAAC*PSSM_AC*RPSSM	Ens_vote	0.976±0.020	0.545±0.184	0.983±0.015	0.679±0.151	0.765±0.084	0.592±0.130	0.954±0.011
PAAC*PSSM_AC*RPSSM	Sta_LR	0.984±0.016	0.511±0.181	0.990±0.009	0.652±0.163	0.751±0.087	0.572±0.136	0.953±0.013
PAAC*PSSM_AC*RPSSM	Sta_GBC	0.969±0.026	0.461±0.153	0.980±0.017	0.606±0.142	0.721±0.067	0.518±0.097	0.929±0.028
PAAC*PSSM_AC*SSA	SVM	0.800±0.400	0.258±0.133	1.000±0.000	0.389±0.198	0.629±0.068	0.350±0.178	0.953±0.007
PAAC*PSSM_AC*SSA	KNN	0.713±0.035	0.956±0.025	0.612±0.065	0.816±0.026	0.784±0.035	0.606±0.065	0.887±0.026
PAAC*PSSM_AC*SSA	RF	0.978±0.027	0.325±0.055	0.993±0.010	0.485±0.065	0.659±0.027	0.426±0.050	0.862±0.022
PAAC*PSSM_AC*SSA	MLP	0.990±0.012	0.364±0.121	0.995±0.006	0.520±0.131	0.680±0.058	0.461±0.090	0.940±0.014
PAAC*PSSM_AC*SSA	LR	0.935±0.016	0.560±0.129	0.959±0.017	0.690±0.111	0.760±0.056	0.568±0.083	0.936±0.011
PAAC*PSSM_AC*SSA	XGB	0.965±0.023	0.427±0.055	0.983±0.012	0.590±0.049	0.705±0.023	0.494±0.029	0.913±0.023
PAAC*PSSM_AC*SSA	Light	0.992±0.016	0.274±0.055	0.998±0.005	0.427±0.066	0.636±0.028	0.393±0.046	0.912±0.022
PAAC*PSSM_AC*SSA	CAT	0.983±0.014	0.385±0.096	0.993±0.006	0.547±0.098	0.689±0.045	0.475±0.070	0.934±0.012
PAAC*PSSM_AC*SSA	Ens_vote	0.994±0.012	0.393±0.042	0.998±0.005	0.562±0.045	0.695±0.020	0.490±0.034	0.943±0.015
PAAC*PSSM_AC*SSA	Sta_LR	0.994±0.013	0.311±0.068	0.998±0.005	0.469±0.081	0.654±0.033	0.423±0.054	0.945±0.016
PAAC*PSSM_AC*SSA	Sta_GBC	1.000±0.000	0.279±0.099	1.000±0.000	0.427±0.129	0.640±0.050	0.398±0.089	0.871±0.038
PAAC*RPSSM*SSA	SVM	0.955±0.002	0.723±0.099	0.966±0.005	0.819±0.069	0.845±0.047	0.712±0.076	0.950±0.005
PAAC*RPSSM*SSA	KNN	0.720±0.022	0.956±0.027	0.626±0.046	0.821±0.013	0.791±0.017	0.619±0.030	0.873±0.033
PAAC*RPSSM*SSA	RF	0.911±0.023	0.704±0.109	0.932±0.021	0.789±0.078	0.818±0.052	0.655±0.088	0.923±0.021
PAAC*RPSSM*SSA	MLP	0.928±0.038	0.796±0.088	0.935±0.042	0.853±0.046	0.865±0.036	0.742±0.062	0.951±0.008
PAAC*RPSSM*SSA	LR	0.883±0.038	0.852±0.059	0.884±0.052	0.865±0.023	0.868±0.020	0.740±0.040	0.937±0.009
PAAC*RPSSM*SSA	XGB	0.902±0.015	0.791±0.091	0.913±0.023	0.840±0.048	0.852±0.035	0.713±0.062	0.937±0.014
PAAC*RPSSM*SSA	Light	0.918±0.029	0.740±0.114	0.932±0.030	0.814±0.069	0.836±0.049	0.689±0.086	0.940±0.013
PAAC*RPSSM*SSA	CAT	0.920±0.024	0.813±0.083	0.927±0.030	0.860±0.039	0.870±0.029	0.749±0.051	0.952±0.010
PAAC*RPSSM*SSA	Ens_vote	0.928±0.029	0.852±0.063	0.932±0.034	0.886±0.029	0.892±0.023	0.789±0.040	0.953±0.014
PAAC*RPSSM*SSA	Sta_LR	0.947±0.024	0.796±0.068	0.954±0.027	0.863±0.031	0.875±0.024	0.762±0.040	0.951±0.014
PAAC*RPSSM*SSA	Sta_GBC	0.932±0.021	0.736±0.081	0.944±0.025	0.819±0.040	0.840±0.028	0.698±0.045	0.938±0.004
PSSM_AC*RPSSM*SSA	SVM	0.991±0.018	0.330±0.132	0.998±0.005	0.480±0.159	0.664±0.068	0.434±0.116	0.956±0.015
PSSM_AC*RPSSM*SSA	KNN	0.761±0.020	0.944±0.030	0.701±0.039	0.842±0.009	0.823±0.010	0.667±0.020	0.896±0.018
PSSM_AC*RPSSM*SSA	RF	0.913±0.052	0.475±0.105	0.954±0.028	0.618±0.093	0.715±0.048	0.490±0.084	0.910±0.033
PSSM_AC*RPSSM*SSA	MLP	0.970±0.016	0.486±0.164	0.983±0.010	0.630±0.147	0.734±0.078	0.541±0.119	0.947±0.016
PSSM_AC*RPSSM*SSA	LR	0.937±0.028	0.655±0.139	0.951±0.034	0.761±0.085	0.803±0.055	0.642±0.086	0.942±0.011
PSSM_AC*RPSSM*SSA	XGB	0.917±0.044	0.682±0.098	0.934±0.039	0.777±0.062	0.808±0.043	0.641±0.073	0.928±0.015
PSSM_AC*RPSSM*SSA	Light	0.944±0.048	0.621±0.097	0.959±0.037	0.743±0.070	0.790±0.043	0.620±0.069	0.939±0.017
PSSM_AC*RPSSM*SSA	CAT	0.918±0.040	0.645±0.102	0.939±0.038	0.752±0.071	0.792±0.044	0.615±0.074	0.937±0.014
PSSM_AC*RPSSM*SSA	Ens_vote	0.948±0.010	0.647±0.121	0.964±0.013	0.763±0.080	0.806±0.054	0.648±0.088	0.953±0.010
PSSM_AC*RPSSM*SSA	Sta_LR	0.991±0.011	0.563±0.100	0.995±0.006	0.713±0.080	0.779±0.049	0.619±0.078	0.956±0.012
PSSM_AC*RPSSM*SSA	Sta_GBC	0.949±0.034	0.502±0.054	0.973±0.018	0.656±0.051	0.738±0.032	0.539±0.061	0.928±0.005
AAC*PAAC*PSSM_AC*RPSSM	SVM	0.994±0.012	0.122±0.151	0.998±0.005	0.187±0.212	0.560±0.073	0.208±0.158	0.944±0.025
AAC*PAAC*PSSM_AC*RPSSM	KNN	0.775±0.025	0.949±0.029	0.723±0.042	0.853±0.015	0.836±0.018	0.692±0.034	0.918±0.018
AAC*PAAC*PSSM_AC*RPSSM	RF	0.911±0.070	0.501±0.190	0.932±0.067	0.616±0.147	0.717±0.065	0.494±0.084	0.890±0.039
AAC*PAAC*PSSM_AC*RPSSM	MLP	0.970±0.021	0.466±0.125	0.985±0.012	0.620±0.114	0.726±0.060	0.528±0.096	0.953±0.012
AAC*PAAC*PSSM_AC*RPSSM	LR	0.946±0.033	0.579±0.173	0.961±0.037	0.700±0.129	0.771±0.071	0.592±0.107	0.943±0.008
AAC*PAAC*PSSM_AC*RPSSM	XGB	0.922±0.033	0.650±0.101	0.942±0.033	0.756±0.067	0.796±0.040	0.623±0.061	0.936±0.013
AAC*PAAC*PSSM_AC*RPSSM	Light	0.987±0.016	0.512±0.091	0.993±0.010	0.669±0.082	0.752±0.043	0.576±0.067	0.937±0.023
AAC*PAAC*PSSM_AC*RPSSM	CAT	0.941±0.049	0.609±0.114	0.956±0.043	0.731±0.075	0.783±0.045	0.608±0.072	0.941±0.011
AAC*PAAC*PSSM_AC*RPSSM	Ens_vote	0.974±0.014	0.570±0.131	0.983±0.010	0.709±0.104	0.777±0.060	0.609±0.092	0.957±0.008
AAC*PAAC*PSSM_AC*RPSSM	Sta_LR	0.983±0.016	0.518±0.205	0.988±0.013	0.653±0.176	0.754±0.095	0.577±0.148	0.957±0.010
AAC*PAAC*PSSM_AC*RPSSM	Sta_GBC	0.956±0.054	0.318±0.136	0.983±0.028	0.459±0.154	0.651±0.060	0.400±0.105	0.927±0.013
AAC*PAAC*PSSM_AC*SSA	SVM	0.994±0.012	0.238±0.173	0.998±0.005	0.350±0.241	0.618±0.086	0.332±0.178	0.949±0.018
AAC*PAAC*PSSM_AC*SSA	KNN	0.715±0.025	0.951±0.028	0.619±0.053	0.816±0.011	0.785±0.017	0.607±0.028	0.881±0.013
AAC*PAAC*PSSM_AC*SSA	RF	0.951±0.052	0.354±0.142	0.976±0.037	0.498±0.137	0.665±0.059	0.424±0.090	0.881±0.017
AAC*PAAC*PSSM_AC*SSA	MLP	0.981±0.017	0.364±0.078	0.993±0.006	0.526±0.081	0.678±0.037	0.458±0.060	0.942±0.010
AAC*PAAC*PSSM_AC*SSA	LR	0.939±0.016	0.531±0.134	0.964±0.016	0.667±0.111	0.748±0.059	0.551±0.089	0.934±0.011
AAC*PAAC*PSSM_AC*SSA	XGB	0.945±0.034	0.459±0.086	0.971±0.020	0.612±0.074	0.715±0.036	0.502±0.053	0.926±0.015
AAC*PAAC*PSSM_AC*SSA	Light	0.985±0.019	0.272±0.050	0.995±0.006	0.423±0.063	0.633±0.024	0.386±0.039	0.911±0.027
AAC*PAAC*PSSM_AC*SSA	CAT	0.973±0.014	0.398±0.116	0.988±0.008	0.555±0.108	0.693±0.054	0.478±0.082	0.933±0.012
AAC*PAAC*PSSM_AC*SSA	Ens_vote	0.991±0.011	0.434±0.098	0.995±0.006	0.597±0.091	0.715±0.045	0.519±0.068	0.946±0.014
AAC*PAAC*PSSM_AC*SSA	Sta_LR	0.993±0.014	0.359±0.161	0.998±0.005	0.509±0.159	0.678±0.081	0.460±0.129	0.948±0.014
AAC*PAAC*PSSM_AC*SSA	Sta_GBC	0.958±0.085	0.356±0.177	0.983±0.034	0.497±0.176	0.670±0.092	0.433±0.158	0.892±0.077
AAC*PAAC*RPSSM*SSA	SVM	0.945±0.035	0.728±0.099	0.954±0.034	0.817±0.059	0.841±0.039	0.705±0.060	0.951±0.006
AAC*PAAC*RPSSM*SSA	KNN	0.728±0.025	0.956±0.029	0.641±0.051	0.826±0.013	0.799±0.018	0.631±0.031	0.884±0.029
AAC*PAAC*RPSSM*SSA	RF	0.932±0.021	0.672±0.110	0.949±0.023	0.775±0.070	0.811±0.045	0.650±0.070	0.931±0.026
AAC*PAAC*RPSSM*SSA	MLP	0.920±0.031	0.791±0.090	0.927±0.037	0.846±0.041	0.859±0.028	0.730±0.045	0.949±0.006
AAC*PAAC*RPSSM*SSA	LR	0.888±0.041	0.825±0.090	0.891±0.056	0.851±0.041	0.858±0.031	0.724±0.058	0.933±0.009
AAC*PAAC*RPSSM*SSA	XGB	0.906±0.020	0.801±0.111	0.915±0.028	0.845±0.064	0.858±0.046	0.726±0.079	0.940±0.017
AAC*PAAC*RPSSM*SSA	Light	0.931±0.036	0.750±0.111	0.942±0.037	0.825±0.071	0.846±0.049	0.709±0.082	0.944±0.016
AAC*PAAC*RPSSM*SSA	CAT	0.911±0.030	0.825±0.076	0.917±0.034	0.863±0.039	0.871±0.031	0.749±0.059	0.951±0.010
AAC*PAAC*RPSSM*SSA	Ens_vote	0.931±0.032	0.840±0.084	0.934±0.037	0.879±0.039	0.887±0.030	0.782±0.051	0.955±0.012
AAC*PAAC*RPSSM*SSA	Sta_LR	0.953±0.035	0.808±0.088	0.956±0.039	0.870±0.041	0.882±0.031	0.778±0.051	0.953±0.013
AAC*PAAC*RPSSM*SSA	Sta_GBC	0.943±0.023	0.728±0.078	0.954±0.021	0.818±0.046	0.841±0.030	0.703±0.045	0.936±0.014
AAC*PSSM_AC*RPSSM*SSA	SVM	1.000±0.000	0.324±0.182	1.000±0.000	0.459±0.225	0.662±0.090	0.426±0.160	0.953±0.016
AAC*PSSM_AC*RPSSM*SSA	KNN	0.758±0.005	0.949±0.034	0.697±0.022	0.842±0.011	0.823±0.007	0.669±0.024	0.905±0.021
AAC*PSSM_AC*RPSSM*SSA	RF	0.920±0.064	0.553±0.135	0.939±0.069	0.677±0.072	0.746±0.037	0.545±0.053	0.919±0.019
AAC*PSSM_AC*RPSSM*SSA	MLP	0.957±0.028	0.575±0.172	0.968±0.033	0.701±0.113	0.772±0.070	0.600±0.108	0.947±0.013
AAC*PSSM_AC*RPSSM*SSA	LR	0.927±0.024	0.648±0.118	0.946±0.026	0.756±0.073	0.797±0.048	0.627±0.078	0.941±0.010
AAC*PSSM_AC*RPSSM*SSA	XGB	0.915±0.023	0.689±0.118	0.934±0.024	0.780±0.073	0.812±0.051	0.648±0.086	0.931±0.013
AAC*PSSM_AC*RPSSM*SSA	Light	0.934±0.030	0.626±0.106	0.951±0.033	0.743±0.062	0.789±0.038	0.616±0.056	0.933±0.023
AAC*PSSM_AC*RPSSM*SSA	CAT	0.913±0.034	0.682±0.108	0.932±0.038	0.774±0.070	0.807±0.044	0.638±0.072	0.941±0.011
AAC*PSSM_AC*RPSSM*SSA	Ens_vote	0.955±0.020	0.667±0.099	0.966±0.021	0.780±0.060	0.817±0.039	0.667±0.059	0.956±0.012
AAC*PSSM_AC*RPSSM*SSA	Sta_LR	0.976±0.006	0.596±0.147	0.985±0.005	0.729±0.118	0.791±0.072	0.633±0.114	0.958±0.015
AAC*PSSM_AC*RPSSM*SSA	Sta_GBC	0.968±0.028	0.545±0.137	0.981±0.021	0.686±0.121	0.763±0.064	0.586±0.100	0.937±0.019
PAAC*PSSM_AC*RPSSM*SSA	SVM	0.994±0.013	0.243±0.141	0.998±0.005	0.368±0.195	0.620±0.070	0.350±0.137	0.958±0.014
PAAC*PSSM_AC*RPSSM*SSA	KNN	0.761±0.007	0.966±0.018	0.697±0.014	0.851±0.008	0.831±0.008	0.688±0.019	0.906±0.022
PAAC*PSSM_AC*RPSSM*SSA	RF	0.947±0.031	0.594±0.189	0.961±0.037	0.709±0.149	0.778±0.081	0.604±0.124	0.926±0.023
PAAC*PSSM_AC*RPSSM*SSA	MLP	0.966±0.023	0.507±0.193	0.978±0.021	0.642±0.158	0.743±0.087	0.555±0.133	0.950±0.010
PAAC*PSSM_AC*RPSSM*SSA	LR	0.934±0.020	0.616±0.118	0.954±0.022	0.735±0.081	0.785±0.049	0.610±0.073	0.943±0.012
PAAC*PSSM_AC*RPSSM*SSA	XGB	0.947±0.022	0.665±0.089	0.961±0.020	0.777±0.063	0.813±0.040	0.657±0.063	0.934±0.015
PAAC*PSSM_AC*RPSSM*SSA	Light	0.967±0.024	0.529±0.076	0.981±0.017	0.680±0.061	0.755±0.033	0.572±0.049	0.937±0.018
PAAC*PSSM_AC*RPSSM*SSA	CAT	0.958±0.021	0.604±0.077	0.973±0.014	0.738±0.059	0.789±0.037	0.622±0.061	0.945±0.015
PAAC*PSSM_AC*RPSSM*SSA	Ens_vote	0.975±0.022	0.636±0.086	0.983±0.015	0.766±0.058	0.809±0.039	0.662±0.064	0.956±0.012
PAAC*PSSM_AC*RPSSM*SSA	Sta_LR	0.994±0.013	0.432±0.093	0.998±0.005	0.597±0.088	0.715±0.048	0.520±0.075	0.957±0.015
PAAC*PSSM_AC*RPSSM*SSA	Sta_GBC	0.983±0.023	0.381±0.021	0.993±0.010	0.549±0.019	0.687±0.008	0.473±0.011	0.941±0.019
five_feature	SVM	0.995±0.011	0.308±0.099	0.998±0.005	0.461±0.118	0.653±0.048	0.420±0.079	0.957±0.014
five_feature	KNN	0.751±0.018	0.956±0.032	0.682±0.033	0.841±0.015	0.819±0.016	0.665±0.034	0.896±0.016
five_feature	RF	0.975±0.023	0.512±0.160	0.983±0.016	0.655±0.128	0.747±0.072	0.565±0.107	0.922±0.034
five_feature	MLP	0.960±0.020	0.549±0.167	0.976±0.019	0.683±0.131	0.762±0.077	0.583±0.121	0.946±0.011
five_feature	LR	0.935±0.018	0.624±0.129	0.954±0.022	0.739±0.089	0.789±0.054	0.616±0.082	0.942±0.013
five_feature	XGB	0.930±0.038	0.662±0.097	0.946±0.033	0.768±0.059	0.805±0.037	0.639±0.058	0.937±0.016
five_feature	Light	0.955±0.024	0.566±0.117	0.973±0.014	0.703±0.095	0.769±0.058	0.591±0.093	0.940±0.018
five_feature	CAT	0.954±0.014	0.633±0.096	0.968±0.012	0.756±0.072	0.801±0.044	0.640±0.068	0.948±0.015
five_feature	Ens_vote	0.964±0.025	0.616±0.103	0.976±0.017	0.746±0.071	0.796±0.047	0.637±0.075	0.954±0.013
five_feature	Sta_LR	0.995±0.010	0.490±0.077	0.998±0.005	0.653±0.066	0.744±0.038	0.566±0.060	0.958±0.015
five_feature	Sta_GBC	0.983±0.023	0.427±0.053	0.993±0.010	0.594±0.053	0.710±0.029	0.509±0.047	0.933±0.020
